# Supplementary material for: CircVAMP3: A circRNA with a Role in Alveolar Rhabdomyosarcoma Cell Cycle Progression
Source: Genes (Basel). 2021 Jun 28;12(7):985. doi: 10.3390/genes12070985 (PMC8303801; doi:10.3390/genes12070985)
Supplement: Supplementary file 1 [file genes-12-00985-s001.zip]

Archive with 3 entries (3 files):
- Figure S1.pdf
- Table_S1.xlsx
- Table_S2.xlsx
