# Supplementary material for: CircVAMP3: A circRNA with a Role in Alveolar Rhabdomyosarcoma Cell Cycle Progression
Source: Genes (Basel). 2021 Jun 28;12(7):985. doi: 10.3390/genes12070985 (PMC8303801; doi:10.3390/genes12070985)
Supplement: Supplementary file 1 [file genes-12-00985-s001.zip › Table_S1.xlsx]

## Sheet: OLIGONUCLEOTIDES
List of oligonucleotide sequences
		5'-SEQUENCE-3'
circVAMP3	FW	ATGTGGGCAATCGGGATTAC
	RV	GCACGGTCGTCTAACTCAGA
mRNA VAMP3	FW	ATGTGGGCAATCGGGATTAC
	RV	GCAGGTTCTAAGTCAAAAGTC
mRNA GAPDH	FW	CCAAAATCAAGTGGGGCGATG
	RV	GGCAGAGATGATGACCCTTT
pre-mRNA GAPDH	FW	CTGGGGGTAAGGAGATGCTG
	RV	TTACCAGAGTTAAAAGCAGCCC
mRNA ATP5PO	FW	ACT CGG GTT TGA CCT ACA GC
	RV	GGT ACT GAA GCA TCG CAC CT
mRNA WTAP	FW	TCC GAC TAG CAA CCA AGG AA
	RV	ATC TCA GGT GGG CAA CGC TC
circZNF609	FW	AAACCGGAGCCAGAGGAAGG
	RV	CAGCTATGTTCTCAGACCTGC
mRNA WEE1	FW	GTG TCG TCG TAG AAA GAG AAC G
	RV	AGC AGG TCT TGT TTC ATC TTC
mRNA CDKN1A	FW	CAC TGT CTT GTA CCC TTG TGC
	RV	AGC CGG CGT TTG GAG TGG TAG

## Sheet: siRNAs
List of siRNAs
	Catalog number	Manufacturer	5'-SEQUENCE-3'
si-SCR	Cat.# D-001810-10	Dharmacon	-
si-circVAMP3	Custom siRNA	Dharmacon	CAUCAUCGGUGGUGGACAUUU
si-SCR	1022076	Qiagen	AAT TCT CCG AAC GTG TCA CGT
si-METTL3_1	SI04317096	Qiagen	CTG CAA GTA TGT TCA CTA TGA
si-METTL3_2	SI04241265	Qiagen	CAG GAG ATC CTA GAG CTA TTA
si-METTL3_3	SI04340749	Qiagen	AGG AGC CAG CCA AGA AAT CAA
si-YTHDC1	SI00764680	Qiagen	CCA GAA GAT TAT GAT ATT CAT
si-mRNA VAMP3	Custom siRNA	Dharmacon	UGGCAGUAAUCGAAGACUUUU
