# Supplementary material for: CircVAMP3: A circRNA with a Role in Alveolar Rhabdomyosarcoma Cell Cycle Progression
Source: Genes (Basel). 2021 Jun 28;12(7):985. doi: 10.3390/genes12070985 (PMC8303801; doi:10.3390/genes12070985)
Supplement: Supplementary file 1 [file genes-12-00985-s001.zip › Table_S2.xlsx]

## Sheet: Table S1
Gene name	Ensembl ID	si-SCR RPKM	si-circVAMP3 RPKM	log2FC	p-value	FDR	Biotype
WDR1	ENSG00000071127	43.5341	14.7527	-1.56229	3.34534e-14	4.43704e-10	protein_coding
GLRX5	ENSG00000182512	37.5627	8.44713	-2.14672	6.42026e-14	4.43704e-10	protein_coding
DLG5	ENSG00000151208	16.137	5.98378	-1.43071	1.8261e-13	5.8226e-10	protein_coding
RYK	ENSG00000163785	9.41841	2.91807	-1.69052	1.95987e-13	5.8226e-10	protein_coding
AKT1	ENSG00000142208	50.346	21.5646	-1.22355	2.10628e-13	5.8226e-10	protein_coding
EIF3B	ENSG00000106263	47.0453	18.9675	-1.30976	5.09417e-13	1.17353e-09	protein_coding
CTBP2	ENSG00000175029	10.0963	3.98541	-1.34511	2.41711e-12	4.37663e-09	protein_coding
MAP4K4	ENSG00000071054	47.9154	23.9209	-1.00276	2.53314e-12	4.37663e-09	protein_coding
TWF1	ENSG00000151239	20.3509	6.02528	-1.76113	3.1424e-12	4.64471e-09	protein_coding
CALM3	ENSG00000160014	54.8232	25.7821	-1.08967	3.36038e-12	4.64471e-09	protein_coding
SS18	ENSG00000141380	37.2044	16.7011	-1.15698	3.86552e-12	4.85721e-09	protein_coding
BLCAP	ENSG00000166619	21.9593	42.2821	0.945001	5.00071e-12	5.75999e-09	protein_coding
PSMD14	ENSG00000115233	22.5824	8.91778	-1.34293	7.21685e-12	7.26802e-09	protein_coding
MEGF10	ENSG00000145794	8.30881	3.43557	-1.2766	7.36161e-12	7.26802e-09	protein_coding
GATM	ENSG00000171766	22.0274	8.16095	-1.43807	8.0329e-12	7.40205e-09	protein_coding
NORAD	ENSG00000260032	97.2361	45.0136	-1.10977	8.62879e-12	7.4542e-09	lncRNA
TIMP2	ENSG00000035862	28.7233	10.5804	-1.44254	9.74084e-12	7.91988e-09	protein_coding
ARPC1A	ENSG00000241685	16.5225	5.59931	-1.55945	1.39684e-11	1.07262e-08	protein_coding
TAF2	ENSG00000064313	16.5482	6.8122	-1.28283	1.63339e-11	1.18825e-08	protein_coding
MPC2	ENSG00000143158	10.6893	3.53751	-1.5889	2.34629e-11	1.54469e-08	protein_coding
PFN2	ENSG00000070087	199.662	99.4122	-1.00633	2.34687e-11	1.54469e-08	protein_coding
CDC25B	ENSG00000101224	30.1275	12.3228	-1.28875	2.48565e-11	1.56167e-08	protein_coding
PEG10	ENSG00000242265	262.758	141.199	-0.896123	2.71881e-11	1.63389e-08	protein_coding
HMGB3	ENSG00000029993	32.9547	15.8549	-1.05136	4.01816e-11	2.31412e-08	protein_coding
PSMC5	ENSG00000087191	32.8876	14.6354	-1.16849	6.02074e-11	3.1816e-08	protein_coding
TEX2	ENSG00000136478	8.12688	3.02595	-1.43369	6.13067e-11	3.1816e-08	protein_coding
LRRN1	ENSG00000175928	18.8359	9.98019	-0.918373	6.53441e-11	3.1816e-08	protein_coding
ATP6AP2	ENSG00000182220	9.07478	4.4727	-1.01927	6.61552e-11	3.1816e-08	protein_coding
ATP6V0E1	ENSG00000113732	51.5212	92.4621	0.843163	6.67533e-11	3.1816e-08	protein_coding
PPP1R11	ENSG00000204619	38.089	16.7907	-1.18487	7.22369e-11	3.3282e-08	protein_coding
CERS6	ENSG00000172292	13.0593	5.47083	-1.26181	7.53591e-11	3.36004e-08	protein_coding
TXNIP	ENSG00000265972	14.4086	34.4184	1.254	7.97288e-11	3.44379e-08	protein_coding
TMX3	ENSG00000166479	23.0706	12.5099	-0.883192	8.35176e-11	3.49812e-08	protein_coding
CBWD2	ENSG00000136682	4.18707	1.60319	-1.39261	9.87163e-11	4.01311e-08	protein_coding
SLITRK5	ENSG00000165300	1.39365	0.504497	-1.47372	1.44349e-10	5.63235e-08	protein_coding
CRLF3	ENSG00000176390	6.66503	2.34109	-1.50737	1.46697e-10	5.63235e-08	protein_coding
DAZAP2	ENSG00000183283	27.7724	46.887	0.755843	1.60128e-10	5.98186e-08	protein_coding
FAM83D	ENSG00000101447	64.9014	36.304	-0.838744	1.77437e-10	6.45402e-08	protein_coding
NDC1	ENSG00000058804	32.1337	18.675	-0.783918	1.99679e-10	7.07681e-08	protein_coding
RHOQ	ENSG00000119729	26.2488	14.9016	-0.816445	2.39668e-10	8.28172e-08	protein_coding
CBWD1	ENSG00000172785	2.69544	0.9624	-1.48339	2.54743e-10	8.58796e-08	protein_coding
TRIM44	ENSG00000166326	13.7879	8.08907	-0.769481	2.8686e-10	9.44042e-08	protein_coding
NKAIN4	ENSG00000101198	17.2559	7.45449	-1.21866	3.03412e-10	9.75292e-08	protein_coding
MFAP1	ENSG00000140259	22.1646	10.1492	-1.1312	3.1665e-10	9.94713e-08	protein_coding
HIF1A	ENSG00000100644	26.9677	16.0433	-0.748199	3.4232e-10	1.05146e-07	protein_coding
RARS1	ENSG00000113643	32.7987	17.6006	-0.89906	3.52571e-10	1.0594e-07	protein_coding
SERINC1	ENSG00000111897	29.2737	15.1111	-0.953382	3.74916e-10	1.09572e-07	protein_coding
DNAJB6	ENSG00000105993	5.17841	2.6527	-0.960827	3.80515e-10	1.09572e-07	protein_coding
ANK1	ENSG00000029534	6.68461	3.20691	-1.05415	4.1949e-10	1.1833e-07	protein_coding
DUSP6	ENSG00000139318	44.1628	76.9719	0.801326	4.37015e-10	1.20808e-07	protein_coding
PPP1R14B	ENSG00000173457	263.011	143.049	-0.878241	4.57522e-10	1.23998e-07	protein_coding
MAP3K7	ENSG00000135341	40.2498	24.3954	-0.722376	4.72602e-10	1.25621e-07	protein_coding
PRNP	ENSG00000171867	32.3033	14.1566	-1.18781	4.85716e-10	1.26671e-07	protein_coding
ENAH	ENSG00000154380	26.9611	16.6325	-0.696629	5.08103e-10	1.30056e-07	protein_coding
IGF2BP2	ENSG00000073792	28.0222	15.0606	-0.897336	5.34063e-10	1.31736e-07	protein_coding
COQ2	ENSG00000173085	10.9763	4.6665	-1.23533	5.41603e-10	1.31736e-07	protein_coding
NAB1	ENSG00000138386	11.5888	6.11834	-0.920812	5.57944e-10	1.31736e-07	protein_coding
ARHGEF6	ENSG00000129675	16.2827	8.56649	-0.92939	5.6428e-10	1.31736e-07	protein_coding
CTSA	ENSG00000064601	31.7936	51.7827	0.703894	5.7105e-10	1.31736e-07	protein_coding
KCNH2	ENSG00000055118	18.7941	5.4716	-1.78158	5.71853e-10	1.31736e-07	protein_coding
MYBL2	ENSG00000101057	208.4	104.76	-0.992652	6.64366e-10	1.50539e-07	protein_coding
AGPAT1	ENSG00000204310	27.3794	14.5306	-0.917712	8.90666e-10	1.95945e-07	protein_coding
KANSL3	ENSG00000114982	19.0596	11.0588	-0.787833	8.93106e-10	1.95945e-07	protein_coding
EYA2	ENSG00000064655	12.4812	6.20831	-1.00866	9.85891e-10	2.12922e-07	protein_coding
ANLN	ENSG00000011426	57.0611	35.1016	-0.701674	1.02306e-09	2.17549e-07	protein_coding
SENP2	ENSG00000163904	17.0497	10.26	-0.730456	1.13258e-09	2.37027e-07	protein_coding
IFRD2	ENSG00000214706	17.8465	8.8263	-1.01702	1.15396e-09	2.37027e-07	protein_coding
PHGDH	ENSG00000092621	10.1349	5.58113	-0.858321	1.16779e-09	2.37027e-07	protein_coding
EIF4G2	ENSG00000110321	235.486	136.945	-0.782251	1.18325e-09	2.37027e-07	protein_coding
TNIK	ENSG00000154310	6.26446	3.34023	-0.907693	1.26239e-09	2.49268e-07	protein_coding
UXS1	ENSG00000115652	9.19642	4.95103	-0.890151	1.47325e-09	2.86806e-07	protein_coding
EMD	ENSG00000102119	34.6706	19.9588	-0.797859	1.84833e-09	3.50664e-07	protein_coding
HDLBP	ENSG00000115677	49.0089	31.7329	-0.627574	1.86583e-09	3.50664e-07	protein_coding
CCDC88A	ENSG00000115355	3.04536	1.7845	-0.771741	1.87738e-09	3.50664e-07	protein_coding
RABGAP1	ENSG00000011454	11.7034	6.68301	-0.807281	1.90853e-09	3.51729e-07	protein_coding
BICD2	ENSG00000185963	13.8455	7.71179	-0.846961	2.20288e-09	4.00634e-07	protein_coding
COL14A1	ENSG00000187955	3.52138	1.64611	-1.09971	2.27697e-09	4.0873e-07	protein_coding
ACTC1	ENSG00000159251	327.103	172.241	-0.924939	2.39136e-09	4.23762e-07	protein_coding
PIKFYVE	ENSG00000115020	5.89181	3.05699	-0.939577	2.61823e-09	4.54966e-07	protein_coding
EHBP1L1	ENSG00000173442	14.9111	5.74983	-1.37445	2.63329e-09	4.54966e-07	protein_coding
SRF	ENSG00000112658	29.6683	18.1837	-0.708804	2.71583e-09	4.63435e-07	protein_coding
PARP9	ENSG00000138496	4.82685	2.50917	-0.945582	3.00005e-09	5.05691e-07	protein_coding
DNAJA1	ENSG00000086061	135.073	87.0653	-0.633502	3.12393e-09	5.11486e-07	protein_coding
LAMTOR1	ENSG00000149357	22.7042	11.2278	-1.01221	3.13313e-09	5.11486e-07	protein_coding
LINC01578	ENSG00000272888	31.15	19.7883	-0.65377	3.14544e-09	5.11486e-07	lncRNA
G3BP2	ENSG00000138757	64.7436	43.5836	-0.571287	3.19591e-09	5.12488e-07	protein_coding
SMARCC1	ENSG00000173473	30.5719	20.4851	-0.578391	3.22576e-09	5.12488e-07	protein_coding
CTDSPL2	ENSG00000137770	11.3772	6.6957	-0.76486	3.27389e-09	5.14225e-07	protein_coding
ELMOD2	ENSG00000179387	4.31365	1.94028	-1.15451	3.32347e-09	5.16146e-07	protein_coding
SEMA3D	ENSG00000153993	9.25706	5.06342	-0.867982	3.41823e-09	5.24965e-07	protein_coding
PDZRN3	ENSG00000121440	19.8725	11.5616	-0.783324	3.61301e-09	5.46739e-07	protein_coding
NETO2	ENSG00000171208	5.42974	2.72793	-0.992687	3.63912e-09	5.46739e-07	protein_coding
CTNNB1	ENSG00000168036	52.6369	34.2876	-0.618945	3.70379e-09	5.50471e-07	protein_coding
RDX	ENSG00000137710	24.1258	16.0021	-0.592569	3.7824e-09	5.5183e-07	protein_coding
NEK6	ENSG00000119408	8.48471	4.50264	-0.918143	3.79278e-09	5.5183e-07	protein_coding
ARL5A	ENSG00000162980	7.80706	4.21582	-0.889526	3.95725e-09	5.69762e-07	protein_coding
PKIA	ENSG00000171033	9.21485	3.79766	-1.26929	4.05288e-09	5.77514e-07	protein_coding
YWHAQ	ENSG00000134308	105.041	71.1417	-0.562135	4.46807e-09	6.27732e-07	protein_coding
TBC1D23	ENSG00000036054	14.4058	8.93661	-0.68898	4.49613e-09	6.27732e-07	protein_coding
KLHDC3	ENSG00000124702	132.979	86.4898	-0.621575	4.62401e-09	6.3913e-07	protein_coding
MGP	ENSG00000111341	7.99871	17.5718	1.13651	5.28495e-09	7.21439e-07	protein_coding
SERPINE2	ENSG00000135919	12.0662	19.0541	0.658443	5.32389e-09	7.21439e-07	protein_coding
SARS1	ENSG00000031698	73.3997	49.6165	-0.564245	5.78458e-09	7.68978e-07	protein_coding
HEYL	ENSG00000163909	29.759	16.8724	-0.823185	5.78597e-09	7.68978e-07	protein_coding
MTHFD1L	ENSG00000120254	21.5498	13.2392	-0.701929	5.89419e-09	7.73896e-07	protein_coding
VASP	ENSG00000125753	24.7666	41.5117	0.745308	5.93495e-09	7.73896e-07	protein_coding
MAP2K1	ENSG00000169032	29.7724	46.6696	0.648411	6.00201e-09	7.75325e-07	protein_coding
SPAST	ENSG00000021574	2.06874	0.911798	-1.18597	6.425e-09	8.22281e-07	protein_coding
WEE1	ENSG00000166483	12.8768	19.9487	0.631592	6.79066e-09	8.61106e-07	protein_coding
PBXIP1	ENSG00000163346	14.1695	27.0451	0.929499	7.49764e-09	9.42113e-07	protein_coding
MCAM	ENSG00000076706	36.4362	20.9969	-0.795048	7.7091e-09	9.5482e-07	protein_coding
STATH	ENSG00000126549	28.5076	46.2928	0.697795	7.73693e-09	9.5482e-07	protein_coding
KIF20A	ENSG00000112984	20.3121	12.1671	-0.744165	7.9684e-09	9.74684e-07	protein_coding
CPS1	ENSG00000021826	6.52859	3.89464	-0.743425	8.08422e-09	9.80176e-07	protein_coding
GNG12	ENSG00000172380	39.9997	25.9141	-0.627312	8.29141e-09	9.96555e-07	protein_coding
RPIA	ENSG00000153574	20.0055	10.556	-0.920049	8.53224e-09	1.01088e-06	protein_coding
CCDC144NL	ENSG00000205212	5.53138	2.37754	-1.21534	8.55683e-09	1.01088e-06	protein_coding
LARP1	ENSG00000155506	41.4791	28.5534	-0.539073	8.70489e-09	1.01965e-06	protein_coding
OGA	ENSG00000198408	21.6418	14.8352	-0.544024	8.98978e-09	1.04417e-06	protein_coding
SNRPN	ENSG00000128739	26.4707	14.7562	-0.841894	9.10579e-09	1.04884e-06	protein_coding
SMN1	ENSG00000172062	9.15687	4.44993	-1.04597	9.55292e-09	1.09124e-06	protein_coding
SBDS	ENSG00000126524	68.171	44.5895	-0.611817	9.75364e-09	1.10504e-06	protein_coding
MRPL37	ENSG00000116221	40.6725	25.7003	-0.660696	9.99879e-09	1.1236e-06	protein_coding
CEP170	ENSG00000143702	7.73117	4.75596	-0.704352	1.03957e-08	1.15116e-06	protein_coding
KIF5C	ENSG00000168280	8.10816	3.62059	-1.15638	1.04396e-08	1.15116e-06	protein_coding
HDAC5	ENSG00000108840	17.9738	10.8794	-0.724334	1.04938e-08	1.15116e-06	protein_coding
SNX12	ENSG00000147164	19.4578	31.7643	0.704866	1.08804e-08	1.18417e-06	protein_coding
YRDC	ENSG00000196449	35.9815	57.8723	0.686278	1.14068e-08	1.22844e-06	protein_coding
LY6E	ENSG00000160932	12.2637	21.8619	0.832812	1.1465e-08	1.22844e-06	protein_coding
INPP4A	ENSG00000040933	3.48803	1.89161	-0.886067	1.17864e-08	1.25317e-06	protein_coding
USP46	ENSG00000109189	8.1651	5.17223	-0.659239	1.29648e-08	1.35962e-06	protein_coding
SPOCK2	ENSG00000107742	3.08684	1.29046	-1.26301	1.29844e-08	1.35962e-06	protein_coding
RIPOR2	ENSG00000111913	3.47141	1.90268	-0.871208	1.3365e-08	1.38896e-06	protein_coding
PPP3CB	ENSG00000107758	14.7162	8.95913	-0.71968	1.38422e-08	1.42782e-06	protein_coding
OLFML2B	ENSG00000162745	27.1531	13.1677	-1.04576	1.43115e-08	1.45628e-06	protein_coding
PGF	ENSG00000119630	11.6264	19.7897	0.768147	1.43289e-08	1.45628e-06	protein_coding
AGO1	ENSG00000092847	5.09599	3.33625	-0.611569	1.58871e-08	1.60114e-06	protein_coding
DERL2	ENSG00000072849	6.65163	3.91418	-0.760492	1.60458e-08	1.60114e-06	protein_coding
AMPD3	ENSG00000133805	3.64596	6.17239	0.758575	1.62089e-08	1.60114e-06	protein_coding
CS	ENSG00000062485	54.0156	32.0567	-0.753138	1.62226e-08	1.60114e-06	protein_coding
BZW1	ENSG00000082153	54.096	37.9401	-0.511958	1.64344e-08	1.60114e-06	protein_coding
ABLIM1	ENSG00000099204	4.41965	2.09272	-1.08281	1.65592e-08	1.60114e-06	protein_coding
CA11	ENSG00000063180	19.0366	33.3893	0.810544	1.65651e-08	1.60114e-06	protein_coding
CASS4	ENSG00000087589	2.31381	0.818871	-1.51888	1.71515e-08	1.64631e-06	protein_coding
ARL3	ENSG00000138175	29.7465	19.096	-0.639282	1.77102e-08	1.68821e-06	protein_coding
LHFPL2	ENSG00000145685	3.99583	2.2116	-0.849663	1.80552e-08	1.70931e-06	protein_coding
TEAD4	ENSG00000197905	13.2314	7.3224	-0.851897	1.85431e-08	1.74355e-06	protein_coding
ENPP4	ENSG00000001561	4.3343	1.93837	-1.17026	1.91498e-08	1.78206e-06	protein_coding
FBXW2	ENSG00000119402	8.01086	4.91102	-0.702532	1.92105e-08	1.78206e-06	protein_coding
RASA2	ENSG00000155903	3.80112	6.89068	0.859005	1.9735e-08	1.81852e-06	protein_coding
MLLT6	ENSG00000275023	6.51026	11.2452	0.787432	1.99178e-08	1.82321e-06	protein_coding
PRPF4	ENSG00000136875	32.576	46.3182	0.507169	2.03653e-08	1.8519e-06	protein_coding
THAP12	ENSG00000137492	15.2343	10.0783	-0.59596	2.21051e-08	1.99697e-06	protein_coding
PLK1	ENSG00000166851	48.5601	30.5616	-0.668319	2.28381e-08	2.04979e-06	protein_coding
EPN2	ENSG00000072134	5.53685	2.90049	-0.938753	2.33924e-08	2.086e-06	protein_coding
B4GALT2	ENSG00000117411	36.0657	24.2609	-0.570966	2.37853e-08	2.10744e-06	protein_coding
UCK1	ENSG00000130717	19.6392	11.5814	-0.759639	2.39928e-08	2.11229e-06	protein_coding
FAM81A	ENSG00000157470	24.7068	14.3712	-0.782328	2.43944e-08	2.13405e-06	protein_coding
CNN2	ENSG00000064666	48.6559	29.4314	-0.725065	2.45736e-08	2.13621e-06	protein_coding
SETD5	ENSG00000168137	44.8367	28.6591	-0.645404	2.52576e-08	2.17493e-06	protein_coding
CDCA3	ENSG00000111665	14.1166	9.42916	-0.581897	2.54262e-08	2.17493e-06	protein_coding
THRA	ENSG00000126351	6.89564	3.51017	-0.983991	2.54912e-08	2.17493e-06	protein_coding
ASCC1	ENSG00000138303	4.38196	2.35918	-0.897824	2.62671e-08	2.22738e-06	protein_coding
RIMS3	ENSG00000117016	7.02173	3.69285	-0.936079	2.65985e-08	2.24173e-06	protein_coding
SELENOW	ENSG00000178980	35.1902	23.8175	-0.564093	2.67857e-08	2.24383e-06	protein_coding
EHD4	ENSG00000103966	14.7134	9.97569	-0.560289	2.71671e-08	2.26207e-06	protein_coding
YIPF6	ENSG00000181704	7.97022	4.8647	-0.712127	2.86437e-08	2.37074e-06	protein_coding
SLC7A1	ENSG00000139514	38.3056	26.6297	-0.52484	2.94053e-08	2.41928e-06	protein_coding
NFIB	ENSG00000147862	15.7672	11.2913	-0.481926	2.98275e-08	2.4395e-06	protein_coding
CCNC	ENSG00000112237	24.5653	16.4214	-0.581093	3.0371e-08	2.46934e-06	protein_coding
ZFAS1	ENSG00000177410	11.8866	18.2447	0.618841	3.08586e-08	2.49431e-06	lncRNA
MIR1-1HG-AS1	ENSG00000174403	8.44349	3.77411	-1.18272	3.17056e-08	2.54788e-06	lncRNA
NDRG3	ENSG00000101079	15.3233	9.46808	-0.695929	3.29364e-08	2.63149e-06	protein_coding
LRIG1	ENSG00000144749	27.2234	18.1273	-0.587832	3.366e-08	2.66251e-06	protein_coding
PITPNB	ENSG00000180957	25.1413	15.6632	-0.682123	3.37099e-08	2.66251e-06	protein_coding
HDGF	ENSG00000143321	163.544	226.146	0.46756	3.46005e-08	2.71681e-06	protein_coding
ABHD4	ENSG00000100439	15.33	27.8938	0.859704	3.47906e-08	2.71681e-06	protein_coding
SH3BP4	ENSG00000130147	8.2255	5.37866	-0.613644	3.54902e-08	2.75587e-06	protein_coding
PUDP	ENSG00000130021	3.5305	1.38455	-1.36421	3.57697e-08	2.76206e-06	protein_coding
MDM2	ENSG00000135679	8.80494	5.26526	-0.739127	3.63196e-08	2.78894e-06	protein_coding
MYOG	ENSG00000122180	167.672	98.6354	-0.766461	3.73818e-08	2.85465e-06	protein_coding
KCNN3	ENSG00000143603	7.218	4.88419	-0.562271	3.90895e-08	2.96865e-06	protein_coding
DNAJC7	ENSG00000168259	18.5481	12.7679	-0.538276	3.96806e-08	2.99708e-06	protein_coding
LRRN3	ENSG00000173114	4.40802	1.17955	-1.95658	4.08846e-08	3.07124e-06	protein_coding
ADGRL2	ENSG00000117114	14.5206	7.83246	-0.891986	4.137e-08	3.0909e-06	protein_coding
PRR11	ENSG00000068489	23.769	16.2992	-0.543946	4.28926e-08	3.17284e-06	protein_coding
GMFB	ENSG00000197045	25.6751	18.4906	-0.473917	4.29258e-08	3.17284e-06	protein_coding
SCN3B	ENSG00000166257	3.13397	1.44075	-1.12696	4.45471e-08	3.25574e-06	protein_coding
TNFRSF19	ENSG00000127863	15.8542	8.96371	-0.830424	4.48463e-08	3.25574e-06	protein_coding
TLK2	ENSG00000146872	5.86618	3.69984	-0.665346	4.51122e-08	3.25574e-06	protein_coding
VAV3	ENSG00000134215	9.21395	5.25595	-0.805745	4.51241e-08	3.25574e-06	protein_coding
NRBP2	ENSG00000185189	7.07661	4.05507	-0.799601	4.52252e-08	3.25574e-06	protein_coding
KLHL23	ENSG00000213160	10.2654	6.4542	-0.670603	4.75411e-08	3.40473e-06	protein_coding
NREP	ENSG00000134986	5.0375	3.05837	-0.722317	4.99725e-08	3.54632e-06	protein_coding
EIF2AK3	ENSG00000172071	4.39132	2.27391	-0.947885	5.00312e-08	3.54632e-06	protein_coding
PRPF3	ENSG00000117360	15.2731	21.5738	0.497484	5.31863e-08	3.75072e-06	protein_coding
SENP3	ENSG00000161956	11.1737	6.46123	-0.796155	5.42713e-08	3.80781e-06	protein_coding
TXN	ENSG00000136810	230.601	319.053	0.468216	5.84223e-08	4.06613e-06	protein_coding
TENM3	ENSG00000218336	3.66506	2.15722	-0.757685	5.87537e-08	4.06613e-06	protein_coding
FOXN3	ENSG00000053254	8.06264	5.06811	-0.667146	5.88356e-08	4.06613e-06	protein_coding
ATP6V0B	ENSG00000117410	37.5747	54.405	0.535074	6.03712e-08	4.1515e-06	protein_coding
PLAU	ENSG00000122861	16.8061	26.9944	0.685183	6.18486e-08	4.23204e-06	protein_coding
ARRDC3	ENSG00000113369	5.38584	8.69235	0.691292	6.32595e-08	4.29318e-06	protein_coding
ANKS6	ENSG00000165138	13.448	8.73997	-0.621821	6.33633e-08	4.29318e-06	protein_coding
MKNK2	ENSG00000099875	7.57068	15.1588	0.999438	6.42369e-08	4.32003e-06	protein_coding
OGG1	ENSG00000114026	7.6436	4.26201	-0.846629	6.43847e-08	4.32003e-06	protein_coding
AFAP1L2	ENSG00000169129	2.4232	1.16533	-1.0637	6.76354e-08	4.49518e-06	protein_coding
ZSCAN31	ENSG00000235109	0.871553	2.27341	1.38131	6.78231e-08	4.49518e-06	protein_coding
GXYLT2	ENSG00000172986	5.05261	2.41848	-1.074	6.79709e-08	4.49518e-06	protein_coding
TTC39B	ENSG00000155158	1.01498	0.430047	-1.24319	7.15204e-08	4.7074e-06	protein_coding
PPP1R12A	ENSG00000058272	8.92688	6.16643	-0.532717	7.3281e-08	4.78411e-06	protein_coding
BMPR2	ENSG00000204217	3.91201	2.5748	-0.603301	7.3378e-08	4.78411e-06	protein_coding
SFRP1	ENSG00000104332	6.76406	3.89477	-0.799059	7.47106e-08	4.84812e-06	protein_coding
GNB1	ENSG00000078369	21.7541	15.3777	-0.49942	7.57063e-08	4.88978e-06	protein_coding
STAC3	ENSG00000185482	106.642	78.8808	-0.434836	7.78337e-08	5.0038e-06	protein_coding
SULF2	ENSG00000196562	52.7419	34.3782	-0.619299	7.93873e-08	5.08005e-06	protein_coding
SMARCD2	ENSG00000108604	7.42301	12.7919	0.784794	8.11547e-08	5.16922e-06	protein_coding
HSPA4L	ENSG00000164070	4.41583	2.79946	-0.65708	8.6802e-08	5.50357e-06	protein_coding
UBE2V2	ENSG00000169139	18.7896	13.0803	-0.523307	9.16578e-08	5.78491e-06	protein_coding
HERC1	ENSG00000103657	2.92667	1.80462	-0.698355	9.39896e-08	5.90511e-06	protein_coding
OGDH	ENSG00000105953	34.868	21.4012	-0.706896	9.55073e-08	5.97331e-06	protein_coding
IER3	ENSG00000137331	2.80566	9.28943	1.73617	9.66924e-08	6.02019e-06	protein_coding
HNRNPA3	ENSG00000170144	139.193	103.119	-0.432547	9.75179e-08	6.04436e-06	protein_coding
MAPKAP1	ENSG00000119487	21.3662	15.2565	-0.486278	9.91827e-08	6.1201e-06	protein_coding
CCND2	ENSG00000118971	64.3307	42.2658	-0.605603	9.96414e-08	6.12108e-06	protein_coding
MYL12B	ENSG00000118680	165.041	225.03	0.447667	1.00541e-07	6.14899e-06	protein_coding
MT-RNR1	ENSG00000211459	1845.78	1066.32	-0.791712	1.01483e-07	6.16236e-06	Mt_rRNA
ALDH5A1	ENSG00000112294	1.05978	0.323295	-1.72787	1.01651e-07	6.16236e-06	protein_coding
WSCD1	ENSG00000179314	48.276	35.413	-0.447623	1.02972e-07	6.21521e-06	protein_coding
TP53INP1	ENSG00000164938	1.10265	0.377539	-1.552	1.03828e-07	6.21795e-06	protein_coding
KLHL5	ENSG00000109790	13.1477	8.41297	-0.639588	1.03917e-07	6.21795e-06	protein_coding
ZBTB7B	ENSG00000160685	2.82803	6.71339	1.24391	1.06751e-07	6.35996e-06	protein_coding
FIBP	ENSG00000172500	11.7712	6.28178	-0.898121	1.07973e-07	6.40515e-06	protein_coding
FGFRL1	ENSG00000127418	19.2192	8.30502	-1.22154	1.12917e-07	6.66983e-06	protein_coding
THAP9-AS1	ENSG00000251022	16.7588	24.0247	0.519805	1.14483e-07	6.73355e-06	lncRNA
STK17B	ENSG00000081320	8.04889	5.27187	-0.606616	1.16529e-07	6.82482e-06	protein_coding
DGKE	ENSG00000153933	1.31721	0.614336	-1.09627	1.19927e-07	6.99421e-06	protein_coding
GALC	ENSG00000054983	27.9282	20.4069	-0.452497	1.22118e-07	7.09207e-06	protein_coding
METTL5	ENSG00000138382	10.4222	5.96057	-0.802621	1.24816e-07	7.18706e-06	protein_coding
NDUFB2	ENSG00000090266	10.6639	6.06162	-0.815876	1.25298e-07	7.18706e-06	protein_coding
ARIH1	ENSG00000166233	3.03492	1.95532	-0.636821	1.25313e-07	7.18706e-06	protein_coding
BECN1	ENSG00000126581	13.8351	9.55151	-0.531495	1.26104e-07	7.20251e-06	protein_coding
JPT1	ENSG00000189159	55.3995	41.2152	-0.425982	1.26789e-07	7.21187e-06	protein_coding
HK1	ENSG00000156515	10.8998	7.13746	-0.609977	1.30055e-07	7.36729e-06	protein_coding
EFCAB14	ENSG00000159658	17.4651	24.2618	0.473446	1.35303e-07	7.63328e-06	protein_coding
CBX6	ENSG00000183741	11.2201	16.7594	0.577577	1.37299e-07	7.71442e-06	protein_coding
TCF4	ENSG00000196628	2.19021	1.38085	-0.669001	1.43022e-07	8.00345e-06	protein_coding
VPS4B	ENSG00000119541	17.0287	23.4091	0.458549	1.44221e-07	8.03799e-06	protein_coding
ZHX3	ENSG00000174306	3.94453	2.51271	-0.651085	1.44827e-07	8.03936e-06	protein_coding
TRIP10	ENSG00000125733	14.5062	21.6158	0.577142	1.46136e-07	8.07957e-06	protein_coding
ABHD3	ENSG00000158201	4.31213	1.95918	-1.13535	1.53091e-07	8.41045e-06	protein_coding
FYN	ENSG00000010810	6.57553	4.39072	-0.583347	1.53338e-07	8.41045e-06	protein_coding
BOD1	ENSG00000145919	61.7384	43.6732	-0.498799	1.56414e-07	8.5453e-06	protein_coding
VSTM4	ENSG00000165633	2.53852	1.1383	-1.16591	1.57698e-07	8.58153e-06	protein_coding
ATP8B4	ENSG00000104043	1.25176	0.526568	-1.22287	1.58997e-07	8.59762e-06	protein_coding
SNAP29	ENSG00000099940	7.33829	4.3111	-0.762742	1.59238e-07	8.59762e-06	protein_coding
RBM24	ENSG00000112183	20.3992	12.8019	-0.669891	1.61873e-07	8.70586e-06	protein_coding
ABR	ENSG00000159842	3.80318	2.49357	-0.613133	1.65132e-07	8.77868e-06	protein_coding
BCL2L1	ENSG00000171552	16.0034	23.2723	0.540887	1.65219e-07	8.77868e-06	protein_coding
DST	ENSG00000151914	3.91235	2.65229	-0.56024	1.65492e-07	8.77868e-06	protein_coding
FTL	ENSG00000087086	1074.15	1576.9	0.554109	1.65767e-07	8.77868e-06	protein_coding
ARID3A	ENSG00000116017	4.97829	9.96879	0.999774	1.69621e-07	8.92096e-06	protein_coding
SKA2	ENSG00000182628	28.2095	20.3625	-0.469152	1.69745e-07	8.92096e-06	protein_coding
SHC1	ENSG00000160691	44.7376	65.7927	0.5555	1.72224e-07	9.01694e-06	protein_coding
ANAPC15	ENSG00000110200	8.99423	5.3454	-0.752186	1.75835e-07	9.14832e-06	protein_coding
SERTAD3	ENSG00000167565	13.3253	21.1411	0.668517	1.76056e-07	9.14832e-06	protein_coding
ZEB2	ENSG00000169554	8.06413	6.02559	-0.421231	1.79467e-07	9.29059e-06	protein_coding
PIAS3	ENSG00000131788	13.4774	8.46053	-0.676578	1.81376e-07	9.35442e-06	protein_coding
CNOT9	ENSG00000144580	32.1188	44.4107	0.467451	1.86431e-07	9.57937e-06	protein_coding
CDK16	ENSG00000102225	14.9772	10.2656	-0.547664	1.94818e-07	9.94869e-06	protein_coding
TSPAN18	ENSG00000157570	20.2393	13.6589	-0.569673	1.95273e-07	9.94869e-06	protein_coding
PPP2R2D	ENSG00000175470	3.98646	2.4615	-0.690624	1.95778e-07	9.94869e-06	protein_coding
SOCS3	ENSG00000184557	1.86567	4.59389	1.30232	2.02815e-07	1.0205e-05	protein_coding
CD59	ENSG00000085063	10.7297	7.36596	-0.542627	2.0288e-07	1.0205e-05	protein_coding
MYL4	ENSG00000198336	40.3759	26.6045	-0.604531	2.03038e-07	1.0205e-05	protein_coding
AQP1	ENSG00000240583	5.05865	1.768	-1.54354	2.0405e-07	1.02188e-05	protein_coding
MKRN1	ENSG00000133606	8.34768	11.9586	0.517226	2.0698e-07	1.02931e-05	protein_coding
ZYX	ENSG00000159840	28.9355	18.2786	-0.665894	2.08499e-07	1.02931e-05	protein_coding
DDOST	ENSG00000244038	116.871	154.738	0.405042	2.0861e-07	1.02931e-05	protein_coding
FADS1	ENSG00000149485	19.1327	13.9284	-0.459372	2.09036e-07	1.02931e-05	protein_coding
TRAM2	ENSG00000065308	40.6622	26.7924	-0.601927	2.09258e-07	1.02931e-05	protein_coding
KRT17	ENSG00000128422	14.6064	9.04066	-0.687884	2.11347e-07	1.03567e-05	protein_coding
HAX1	ENSG00000143575	39.4776	26.5951	-0.571587	2.1304e-07	1.03567e-05	protein_coding
TLE4	ENSG00000106829	8.65591	12.1792	0.490741	2.13445e-07	1.03567e-05	protein_coding
MATN2	ENSG00000132561	0.766655	0.248867	-1.65773	2.13549e-07	1.03567e-05	protein_coding
NR6A1	ENSG00000148200	1.30037	2.71014	1.06257	2.15712e-07	1.04251e-05	protein_coding
SFRP4	ENSG00000106483	7.16556	3.7252	-0.950827	2.17293e-07	1.04649e-05	protein_coding
MYMX	ENSG00000262179	73.4155	48.4751	-0.60454	2.18381e-07	1.04781e-05	protein_coding
NXPE3	ENSG00000144815	23.7509	17.8117	-0.414897	2.19084e-07	1.04781e-05	protein_coding
LRWD1	ENSG00000161036	8.67723	4.40857	-0.972825	2.2993e-07	1.09589e-05	protein_coding
PPP1R18	ENSG00000146112	22.7062	31.7158	0.481758	2.34653e-07	1.11223e-05	protein_coding
B3GALT2	ENSG00000162630	4.18309	1.93849	-1.09122	2.34967e-07	1.11223e-05	protein_coding
LPIN1	ENSG00000134324	2.77896	1.77344	-0.65153	2.36764e-07	1.11691e-05	protein_coding
CEROX1	ENSG00000260807	17.6572	10.7597	-0.712841	2.43452e-07	1.14456e-05	lncRNA
ANK2	ENSG00000145362	9.96488	6.94646	-0.520609	2.48609e-07	1.16381e-05	protein_coding
UCKL1	ENSG00000198276	12.1466	7.3986	-0.716688	2.49232e-07	1.16381e-05	protein_coding
ERFE	ENSG00000178752	6.36309	3.52741	-0.851257	2.54907e-07	1.18631e-05	protein_coding
RPS5	ENSG00000083845	156.963	207.196	0.400479	2.57678e-07	1.19167e-05	protein_coding
PRDX5	ENSG00000126432	159.996	209.812	0.390675	2.57784e-07	1.19167e-05	protein_coding
SNRPB	ENSG00000125835	182.776	247.642	0.438156	2.58887e-07	1.19278e-05	protein_coding
SFMBT1	ENSG00000163935	4.27376	2.46594	-0.796448	2.6099e-07	1.19847e-05	protein_coding
SYNDIG1	ENSG00000101463	5.33822	10.8031	1.02528	2.62035e-07	1.19929e-05	protein_coding
GRHPR	ENSG00000137106	15.4539	11.3093	-0.450183	2.65605e-07	1.21161e-05	protein_coding
CXCL8	ENSG00000169429	0.520384	1.76358	1.75992	2.668e-07	1.21306e-05	protein_coding
KCTD12	ENSG00000178695	3.46906	1.90611	-0.860778	2.69289e-07	1.22036e-05	protein_coding
PXMP2	ENSG00000176894	34.9566	23.6694	-0.565745	2.7724e-07	1.25229e-05	protein_coding
DOCK10	ENSG00000135905	1.67403	0.808367	-1.04719	2.79295e-07	1.25746e-05	protein_coding
SQSTM1	ENSG00000161011	27.8014	41.4637	0.576756	2.82403e-07	1.26733e-05	protein_coding
SRL	ENSG00000185739	56.361	39.7818	-0.502902	2.89806e-07	1.29634e-05	protein_coding
RPL13A	ENSG00000142541	516.137	679.254	0.396214	2.97091e-07	1.31921e-05	protein_coding
EIF4G3	ENSG00000075151	18.996	14.059	-0.434947	2.97308e-07	1.31921e-05	protein_coding
CBLB	ENSG00000114423	4.5743	6.46625	0.500048	2.97782e-07	1.31921e-05	protein_coding
NKIRAS2	ENSG00000168256	17.1365	11.64	-0.55728	2.99626e-07	1.32314e-05	protein_coding
RGS16	ENSG00000143333	27.1894	38.8832	0.5187	3.00948e-07	1.32474e-05	protein_coding
NEMF	ENSG00000165525	6.64861	4.2942	-0.631089	3.04937e-07	1.335e-05	protein_coding
GTF3C6	ENSG00000155115	81.629	53.0898	-0.619308	3.0521e-07	1.335e-05	protein_coding
CKAP2	ENSG00000136108	46.8383	34.4956	-0.442768	3.13127e-07	1.36531e-05	protein_coding
TBC1D2B	ENSG00000167202	4.4503	6.28009	0.497928	3.1483e-07	1.36533e-05	protein_coding
FTO	ENSG00000140718	3.56242	2.14632	-0.735425	3.15106e-07	1.36533e-05	protein_coding
SNHG29	ENSG00000175061	115.254	157.575	0.451088	3.19275e-07	1.3769e-05	lncRNA
ECE1	ENSG00000117298	13.7631	8.41961	-0.70814	3.1977e-07	1.3769e-05	protein_coding
SLC26A4	ENSG00000091137	3.4081	1.7125	-0.983107	3.24911e-07	1.3947e-05	protein_coding
POMGNT1	ENSG00000085998	15.779	10.7284	-0.560327	3.29171e-07	1.40861e-05	protein_coding
SGCB	ENSG00000163069	38.9382	29.7512	-0.388416	3.31139e-07	1.41266e-05	protein_coding
RAPGEF1	ENSG00000107263	14.8006	10.3837	-0.511702	3.36194e-07	1.42981e-05	protein_coding
BMI1	ENSG00000168283	20.1597	14.3888	-0.485453	3.37737e-07	1.43196e-05	protein_coding
ATP8B2	ENSG00000143515	5.41698	7.93134	0.551171	3.45701e-07	1.46019e-05	protein_coding
KPNA6	ENSG00000025800	13.5627	18.414	0.440984	3.47173e-07	1.46019e-05	protein_coding
SETBP1	ENSG00000152217	1.93763	1.14908	-0.753524	3.47679e-07	1.46019e-05	protein_coding
TPT1	ENSG00000133112	247.167	335.344	0.44017	3.48621e-07	1.46019e-05	protein_coding
CDKN1A	ENSG00000124762	10.8309	17.2365	0.667496	3.59708e-07	1.50208e-05	protein_coding
CHI3L2	ENSG00000064886	10.669	20.3396	0.924302	3.61995e-07	1.50708e-05	protein_coding
RAB8B	ENSG00000166128	11.3956	7.51739	-0.596884	3.64054e-07	1.5111e-05	protein_coding
KIF14	ENSG00000118193	9.05761	6.10661	-0.569767	3.66464e-07	1.51399e-05	protein_coding
CHRNG	ENSG00000196811	13.8778	9.05577	-0.618617	3.66942e-07	1.51399e-05	protein_coding
SLC29A2	ENSG00000174669	24.326	17.0795	-0.510855	3.68088e-07	1.5142e-05	protein_coding
NCOA1	ENSG00000084676	23.0464	17.1186	-0.429986	3.82676e-07	1.56954e-05	protein_coding
C6orf62	ENSG00000112308	14.8138	22.7266	0.616594	3.90278e-07	1.59066e-05	protein_coding
POLG	ENSG00000140521	10.472	7.56792	-0.469629	3.90884e-07	1.59066e-05	protein_coding
MAPRE1	ENSG00000101367	321.89	237.964	-0.4358	3.91277e-07	1.59066e-05	protein_coding
SNHG32	ENSG00000204387	21.8112	34.8577	0.677797	3.96665e-07	1.60783e-05	lncRNA
HIPK1	ENSG00000163349	17.6052	23.4749	0.414073	4.20441e-07	1.69922e-05	protein_coding
IGDCC3	ENSG00000174498	1.2343	2.58999	1.0706	4.26118e-07	1.71714e-05	protein_coding
AP2M1	ENSG00000161203	113.343	149.728	0.401393	4.40928e-07	1.77166e-05	protein_coding
TSR2	ENSG00000158526	17.4699	12.3127	-0.506376	4.46547e-07	1.78162e-05	protein_coding
SPTBN1	ENSG00000115306	11.9134	9.06714	-0.394044	4.47187e-07	1.78162e-05	protein_coding
CCT2	ENSG00000166226	211.765	158.17	-0.421153	4.47274e-07	1.78162e-05	protein_coding
UBASH3B	ENSG00000154127	1.28008	0.604599	-1.09042	4.78445e-07	1.89674e-05	protein_coding
SIRT2	ENSG00000068903	15.8652	11.4646	-0.471639	4.78919e-07	1.89674e-05	protein_coding
ELMO1	ENSG00000155849	5.54894	3.81236	-0.542495	4.81905e-07	1.90311e-05	protein_coding
ATP6V1G1	ENSG00000136888	49.7809	67.244	0.433002	4.88929e-07	1.92535e-05	protein_coding
TTL	ENSG00000114999	12.6324	9.18273	-0.460915	4.99492e-07	1.96136e-05	protein_coding
NAT10	ENSG00000135372	21.0784	27.9904	0.408096	5.06207e-07	1.98209e-05	protein_coding
RPL37	ENSG00000145592	101.428	139.686	0.461752	5.10507e-07	1.99329e-05	protein_coding
USP37	ENSG00000135913	4.43444	6.61887	0.579608	5.14675e-07	2.00115e-05	protein_coding
ZFP91	ENSG00000186660	31.1471	23.9583	-0.379108	5.15417e-07	2.00115e-05	protein_coding
GPR155	ENSG00000163328	3.95637	2.05566	-0.938642	5.17683e-07	2.0021e-05	protein_coding
CNKSR3	ENSG00000153721	1.22175	0.714987	-0.767088	5.18559e-07	2.0021e-05	protein_coding
DTX3L	ENSG00000163840	5.97412	3.48639	-0.778043	5.26105e-07	2.02309e-05	protein_coding
SIRT7	ENSG00000187531	2.35998	3.85365	0.709104	5.26922e-07	2.02309e-05	protein_coding
CLCN4	ENSG00000073464	10.149	6.87895	-0.561239	5.35946e-07	2.05204e-05	protein_coding
HARS2	ENSG00000112855	6.41597	9.52669	0.569567	5.42732e-07	2.07228e-05	protein_coding
DNAJC2	ENSG00000105821	19.8042	26.8727	0.440624	5.44844e-07	2.07461e-05	protein_coding
YWHAZ	ENSG00000164924	146.017	112.027	-0.382384	5.49767e-07	2.08761e-05	protein_coding
MAFG	ENSG00000197063	9.59215	14.0936	0.555648	5.54648e-07	2.09546e-05	protein_coding
PIMREG	ENSG00000129195	44.0289	32.2699	-0.449243	5.54867e-07	2.09546e-05	protein_coding
ID3	ENSG00000117318	77.3998	140.551	0.862098	5.8068e-07	2.18301e-05	protein_coding
MAGI1	ENSG00000151276	13.5465	9.90052	-0.453177	5.81209e-07	2.18301e-05	protein_coding
AC240274.1	ENSG00000271254	6.0609	3.60094	-0.7563	5.8351e-07	2.18571e-05	protein_coding
MSRB3	ENSG00000174099	6.91831	4.73321	-0.550633	6.04001e-07	2.25532e-05	protein_coding
MORF4L1	ENSG00000185787	87.5894	66.2517	-0.402827	6.05356e-07	2.25532e-05	protein_coding
ACKR3	ENSG00000144476	13.3047	23.4331	0.818714	6.09219e-07	2.26361e-05	protein_coding
CHCHD2	ENSG00000106153	313.932	398.086	0.342712	6.13098e-07	2.27191e-05	protein_coding
MFSD2A	ENSG00000168389	29.4301	22.332	-0.398714	6.20022e-07	2.28901e-05	protein_coding
NBPF1	ENSG00000219481	3.31302	2.11873	-0.648521	6.21024e-07	2.28901e-05	protein_coding
TMEM127	ENSG00000135956	8.32104	11.6926	0.491709	6.23518e-07	2.29166e-05	protein_coding
UBIAD1	ENSG00000120942	8.59643	5.77315	-0.574447	6.25059e-07	2.29166e-05	protein_coding
FAM98B	ENSG00000171262	13.533	9.56669	-0.498307	6.29743e-07	2.29793e-05	protein_coding
PHPT1	ENSG00000054148	78.4496	55.089	-0.51076	6.30095e-07	2.29793e-05	protein_coding
CTNNBL1	ENSG00000132792	34.2287	26.2496	-0.382491	6.32846e-07	2.30189e-05	protein_coding
CIB1	ENSG00000185043	16.8411	25.8155	0.617615	6.38507e-07	2.30715e-05	protein_coding
CTDSP1	ENSG00000144579	21.2215	15.1576	-0.486148	6.39214e-07	2.30715e-05	protein_coding
NEIL2	ENSG00000154328	6.26332	3.57144	-0.808938	6.393e-07	2.30715e-05	protein_coding
PHIP	ENSG00000146247	6.49239	4.75749	-0.448923	6.46265e-07	2.32622e-05	protein_coding
RRN3	ENSG00000085721	24.1511	31.6193	0.388325	6.52029e-07	2.34087e-05	protein_coding
RPS9	ENSG00000170889	117.223	156.458	0.416739	6.68051e-07	2.39217e-05	protein_coding
KCTD2	ENSG00000180901	7.91108	11.3389	0.5185	6.73929e-07	2.40699e-05	protein_coding
RTL8C	ENSG00000134590	79.9176	52.7682	-0.597417	6.85955e-07	2.44363e-05	protein_coding
HECW2	ENSG00000138411	0.884178	0.54041	-0.717	6.93622e-07	2.46459e-05	protein_coding
LIPA	ENSG00000107798	3.83408	1.9378	-1.00002	6.96345e-07	2.46792e-05	protein_coding
RNF4	ENSG00000063978	10.5631	14.6388	0.469967	6.9819e-07	2.46813e-05	protein_coding
CASD1	ENSG00000127995	10.1339	7.30896	-0.472455	7.03192e-07	2.47667e-05	protein_coding
LDLRAD3	ENSG00000179241	22.564	15.0923	-0.579805	7.04189e-07	2.47667e-05	protein_coding
TXNRD1	ENSG00000198431	34.3477	26.3106	-0.385269	7.09864e-07	2.49029e-05	protein_coding
VEZF1	ENSG00000136451	13.3419	9.05057	-0.563921	7.13438e-07	2.4904e-05	protein_coding
SLC24A4	ENSG00000140090	0.658631	0.328844	-0.99077	7.13499e-07	2.4904e-05	protein_coding
SMCR8	ENSG00000176994	11.5722	15.8552	0.452928	7.19175e-07	2.49913e-05	protein_coding
TENT4A	ENSG00000112941	8.43758	5.68832	-0.567926	7.2101e-07	2.49913e-05	protein_coding
PPP2R1B	ENSG00000137713	10.8499	14.7277	0.440763	7.21426e-07	2.49913e-05	protein_coding
GAS5	ENSG00000234741	32.5482	46.3323	0.508632	7.25997e-07	2.50868e-05	lncRNA
ZFAND6	ENSG00000086666	17.5188	13.0006	-0.430493	7.32464e-07	2.52301e-05	protein_coding
DENR	ENSG00000139726	51.9163	40.0608	-0.373175	7.33793e-07	2.52301e-05	protein_coding
STK35	ENSG00000125834	5.11712	3.43272	-0.572529	7.47334e-07	2.55753e-05	protein_coding
RNF217	ENSG00000146373	2.802	1.7961	-0.634348	7.47535e-07	2.55753e-05	protein_coding
STRA6	ENSG00000137868	5.30698	8.18927	0.620495	7.5786e-07	2.58645e-05	protein_coding
UTP20	ENSG00000120800	13.5389	17.6858	0.384988	7.82096e-07	2.66259e-05	protein_coding
ZCCHC7	ENSG00000147905	9.88043	14.0375	0.508101	7.96429e-07	2.70473e-05	protein_coding
PRDX1	ENSG00000117450	503.86	649.078	0.365364	8.09597e-07	2.74271e-05	protein_coding
SUSD5	ENSG00000173705	10.9064	7.36933	-0.559938	8.25975e-07	2.79135e-05	protein_coding
PTMA	ENSG00000187514	249.583	331.578	0.410124	8.32609e-07	2.80691e-05	protein_coding
TTN	ENSG00000155657	0.977736	0.524699	-0.905713	8.59816e-07	2.89158e-05	protein_coding
IMP4	ENSG00000136718	39.3964	53.1901	0.433476	8.63685e-07	2.89341e-05	protein_coding
IFT80	ENSG00000068885	5.56528	3.59272	-0.634169	8.69304e-07	2.89341e-05	protein_coding
ADGRA1	ENSG00000197177	4.9413	3.1436	-0.655557	8.70366e-07	2.89341e-05	protein_coding
ADAMTS14	ENSG00000138316	10.9232	7.10841	-0.620749	8.71025e-07	2.89341e-05	protein_coding
RARG	ENSG00000172819	4.06635	2.44174	-0.736375	8.7281e-07	2.89341e-05	protein_coding
GET3	ENSG00000198356	60.9456	86.585	0.506258	8.7292e-07	2.89341e-05	protein_coding
ADRA2A	ENSG00000150594	2.18282	4.80395	1.13532	8.75503e-07	2.89503e-05	protein_coding
RPS18	ENSG00000231500	807.916	1078.02	0.416185	8.79871e-07	2.90253e-05	protein_coding
GBA2	ENSG00000070610	27.693	19.5955	-0.501551	8.85454e-07	2.91022e-05	protein_coding
SELENOT	ENSG00000198843	19.3669	26.9466	0.474952	8.87479e-07	2.91022e-05	protein_coding
MED19	ENSG00000156603	10.8955	6.70261	-0.696009	8.88519e-07	2.91022e-05	protein_coding
TOP2B	ENSG00000077097	58.2544	45.3284	-0.361907	8.93192e-07	2.9186e-05	protein_coding
QKI	ENSG00000112531	28.9057	22.1278	-0.385548	9.00569e-07	2.93419e-05	protein_coding
LASP1	ENSG00000002834	26.8777	38.095	0.502753	9.02206e-07	2.93419e-05	protein_coding
TSPAN33	ENSG00000158457	18.7714	11.8501	-0.671442	9.06611e-07	2.94159e-05	protein_coding
SPATA6	ENSG00000132122	5.89253	3.43732	-0.772171	9.14261e-07	2.95947e-05	protein_coding
ERVW-1	ENSG00000242950	36.5557	63.43	0.794949	9.24101e-07	2.98433e-05	protein_coding
TNFAIP3	ENSG00000118503	21.7224	30.2131	0.476884	9.27613e-07	2.98869e-05	protein_coding
SNRPG	ENSG00000143977	54.6123	38.4695	-0.504915	9.29891e-07	2.98906e-05	protein_coding
TXN2	ENSG00000100348	53.7156	37.0649	-0.536654	9.41369e-07	3.01129e-05	protein_coding
MAT2B	ENSG00000038274	7.91635	11.1282	0.490298	9.41824e-07	3.01129e-05	protein_coding
RHOBTB3	ENSG00000164292	19.363	14.6322	-0.404272	9.43342e-07	3.01129e-05	protein_coding
TOX3	ENSG00000103460	5.06106	3.19066	-0.666404	9.50261e-07	3.02638e-05	protein_coding
AC022966.1	ENSG00000055483	7.26146	10.2691	0.500142	9.65692e-07	3.06846e-05	protein_coding
VANGL2	ENSG00000162738	12.3827	8.8465	-0.486293	9.79125e-07	3.10401e-05	protein_coding
ZMYND8	ENSG00000101040	19.9317	25.7985	0.37225	9.84514e-07	3.11395e-05	protein_coding
KATNAL1	ENSG00000102781	5.57617	3.93919	-0.499784	9.90274e-07	3.12289e-05	protein_coding
AMIGO1	ENSG00000181754	12.4282	7.75076	-0.682682	9.9186e-07	3.12289e-05	protein_coding
EPHA7	ENSG00000135333	22.9007	31.3368	0.451133	9.94563e-07	3.12429e-05	protein_coding
PPP4R4	ENSG00000119698	4.59813	2.66512	-0.782097	1.00709e-06	3.15646e-05	protein_coding
EPHB3	ENSG00000182580	11.5087	17.5916	0.61123	1.04869e-06	3.27942e-05	protein_coding
MTMR9	ENSG00000104643	5.72613	8.1638	0.513273	1.05798e-06	3.30098e-05	protein_coding
ARHGAP26	ENSG00000145819	1.90442	1.13006	-0.761154	1.07758e-06	3.34741e-05	protein_coding
OLFML3	ENSG00000116774	6.91239	12.1332	0.805132	1.0777e-06	3.34741e-05	protein_coding
SPATA2	ENSG00000158480	4.74052	7.58802	0.675909	1.09128e-06	3.37501e-05	protein_coding
CASC4	ENSG00000166734	8.45687	5.42953	-0.637652	1.09344e-06	3.37501e-05	protein_coding
HHIPL2	ENSG00000143512	1.96281	4.16948	1.07905	1.09504e-06	3.37501e-05	protein_coding
CAPZA1	ENSG00000116489	125.67	168.149	0.419778	1.09635e-06	3.37501e-05	protein_coding
ARHGEF28	ENSG00000214944	0.579238	0.284195	-1.03417	1.11975e-06	3.4393e-05	protein_coding
FNDC4	ENSG00000115226	1.77296	0.625091	-1.50598	1.12222e-06	3.4393e-05	protein_coding
TMEM33	ENSG00000109133	8.96976	6.28938	-0.510246	1.12638e-06	3.44444e-05	protein_coding
ARPP21	ENSG00000172995	9.21243	6.53295	-0.497743	1.13521e-06	3.46378e-05	protein_coding
PEX10	ENSG00000157911	6.17647	3.67289	-0.752052	1.16068e-06	3.53368e-05	protein_coding
KCNJ12	ENSG00000184185	2.87489	5.13842	0.836568	1.16444e-06	3.53735e-05	protein_coding
MACROH2A1	ENSG00000113648	8.85197	12.1435	0.456365	1.16848e-06	3.54182e-05	protein_coding
RBM19	ENSG00000122965	7.61615	11.1067	0.54229	1.18268e-06	3.56237e-05	protein_coding
ZNF571-AS1	ENSG00000267470	0.838228	0.355722	-1.23469	1.1837e-06	3.56237e-05	lncRNA
ZNF680	ENSG00000173041	5.015	7.14813	0.511656	1.18372e-06	3.56237e-05	protein_coding
FOPNL	ENSG00000133393	38.6606	28.1927	-0.452979	1.18557e-06	3.56237e-05	protein_coding
DTYMK	ENSG00000168393	25.0018	17.5383	-0.510305	1.20038e-06	3.59907e-05	protein_coding
PIK3CA	ENSG00000121879	3.5729	2.24512	-0.678051	1.22499e-06	3.66488e-05	protein_coding
TEX19	ENSG00000182459	4.01543	7.56737	0.904242	1.23573e-06	3.68904e-05	protein_coding
DNAJC14	ENSG00000135392	11.711	8.27608	-0.500754	1.24232e-06	3.7005e-05	protein_coding
GRN	ENSG00000030582	26.4673	45.276	0.773182	1.24551e-06	3.7005e-05	protein_coding
GRB10	ENSG00000106070	5.03472	3.45397	-0.542899	1.2476e-06	3.7005e-05	protein_coding
FGFR1	ENSG00000077782	9.10302	6.77243	-0.428775	1.26642e-06	3.74826e-05	protein_coding
DDIT3	ENSG00000175197	18.5579	27.8886	0.589433	1.28603e-06	3.79228e-05	protein_coding
GABARAPL1	ENSG00000139112	13.9267	10.0151	-0.476591	1.28919e-06	3.79228e-05	protein_coding
ERO1A	ENSG00000197930	4.62362	3.03836	-0.601746	1.28952e-06	3.79228e-05	protein_coding
PITPNM3	ENSG00000091622	12.7913	9.56067	-0.42105	1.30235e-06	3.82189e-05	protein_coding
APRT	ENSG00000198931	33.5055	22.9279	-0.543361	1.32805e-06	3.88905e-05	protein_coding
ERP29	ENSG00000089248	29.0037	39.3032	0.438871	1.34292e-06	3.92428e-05	protein_coding
MLLT11	ENSG00000213190	42.8846	58.7751	0.454019	1.34718e-06	3.92843e-05	protein_coding
BAZ2A	ENSG00000076108	17.9349	23.1054	0.364714	1.35634e-06	3.94537e-05	protein_coding
PDCD11	ENSG00000148843	14.155	18.8641	0.413223	1.36138e-06	3.94537e-05	protein_coding
DDR1	ENSG00000204580	16.5728	11.5048	-0.528006	1.36155e-06	3.94537e-05	protein_coding
MRPL35	ENSG00000132313	20.6606	14.3289	-0.529284	1.37919e-06	3.98812e-05	protein_coding
EPS15	ENSG00000085832	4.74881	2.84728	-0.745872	1.39253e-06	4.01829e-05	protein_coding
TRIB2	ENSG00000071575	6.24127	3.93175	-0.666621	1.40716e-06	4.04754e-05	protein_coding
TRAF7	ENSG00000131653	27.7702	17.9988	-0.626737	1.41005e-06	4.04754e-05	protein_coding
SPINDOC	ENSG00000168005	26.1902	36.8102	0.4898	1.41146e-06	4.04754e-05	protein_coding
APEX2	ENSG00000169188	13.6941	19.5569	0.515689	1.4187e-06	4.0599e-05	protein_coding
HHIP	ENSG00000164161	5.30863	3.65729	-0.537803	1.42232e-06	4.06185e-05	protein_coding
MT-RNR2	ENSG00000210082	7257.28	4854.54	-0.580131	1.42624e-06	4.06463e-05	Mt_rRNA
SLC29A1	ENSG00000112759	75.9462	101.489	0.41796	1.45074e-06	4.12596e-05	protein_coding
TRIM8	ENSG00000171206	7.33752	4.22592	-0.794902	1.46994e-06	4.17197e-05	protein_coding
CKAP5	ENSG00000175216	53.9092	40.9983	-0.395998	1.48546e-06	4.2074e-05	protein_coding
NEU1	ENSG00000204386	10.9267	15.3354	0.486701	1.51164e-06	4.26885e-05	protein_coding
SCARA5	ENSG00000168079	43.4149	33.4863	-0.375114	1.51334e-06	4.26885e-05	protein_coding
ZDHHC18	ENSG00000204160	8.67436	12.1921	0.48907	1.51807e-06	4.27348e-05	protein_coding
HRAS	ENSG00000174775	21.7635	14.8744	-0.553789	1.5277e-06	4.29184e-05	protein_coding
MPND	ENSG00000008382	5.07342	2.58113	-0.969788	1.53517e-06	4.29254e-05	protein_coding
FBXO31	ENSG00000103264	4.43303	6.57217	0.56893	1.53783e-06	4.29254e-05	protein_coding
BTRC	ENSG00000166167	11.1733	7.72327	-0.538543	1.54164e-06	4.29254e-05	protein_coding
NOLC1	ENSG00000166197	133.801	167.516	0.32415	1.54224e-06	4.29254e-05	protein_coding
PDE4DIP	ENSG00000178104	1.96381	1.43429	-0.454144	1.54348e-06	4.29254e-05	protein_coding
MBTPS1	ENSG00000140943	14.0056	10.723	-0.386289	1.55437e-06	4.30898e-05	protein_coding
S100A11	ENSG00000163191	588.671	822.655	0.483315	1.55562e-06	4.30898e-05	protein_coding
AAGAB	ENSG00000103591	19.4304	25.3155	0.382111	1.56e-06	4.31246e-05	protein_coding
USP13	ENSG00000058056	9.17194	6.38003	-0.526857	1.56703e-06	4.32324e-05	protein_coding
BSCL2	ENSG00000168000	2.00797	3.49969	0.800917	1.58024e-06	4.351e-05	protein_coding
MICAL1	ENSG00000135596	9.64002	6.55873	-0.560654	1.612e-06	4.4271e-05	protein_coding
CTDSP2	ENSG00000175215	36.3189	48.1918	0.407477	1.61428e-06	4.4271e-05	protein_coding
SF3B2	ENSG00000087365	35.2153	43.901	0.318192	1.62797e-06	4.44569e-05	protein_coding
MCC	ENSG00000171444	5.69466	3.88168	-0.556633	1.62856e-06	4.44569e-05	protein_coding
DDHD2	ENSG00000085788	8.1161	5.54854	-0.548399	1.63071e-06	4.44569e-05	protein_coding
AASDH	ENSG00000157426	3.3764	1.98971	-0.772625	1.63925e-06	4.44872e-05	protein_coding
UBE2Z	ENSG00000159202	14.3061	19.2043	0.425059	1.63941e-06	4.44872e-05	protein_coding
SAMD5	ENSG00000203727	5.00435	3.03771	-0.725084	1.64147e-06	4.44872e-05	protein_coding
AC005332.6	ENSG00000278730	5.6533	3.45869	-0.712929	1.66248e-06	4.49473e-05	lncRNA
SPPL2A	ENSG00000138600	7.99314	5.73384	-0.47869	1.66496e-06	4.49473e-05	protein_coding
C4orf46	ENSG00000205208	14.545	10.1196	-0.518714	1.67379e-06	4.50978e-05	protein_coding
RALGPS2	ENSG00000116191	5.87121	4.36258	-0.428887	1.69627e-06	4.56145e-05	protein_coding
FKBP10	ENSG00000141756	22.1252	29.0503	0.392607	1.70409e-06	4.57359e-05	protein_coding
MMUT	ENSG00000146085	13.4821	9.63208	-0.486957	1.74282e-06	4.66847e-05	protein_coding
POLR1C	ENSG00000171453	13.0976	18.2825	0.478712	1.7587e-06	4.69749e-05	protein_coding
PUM3	ENSG00000080608	69.754	87.1491	0.321185	1.76361e-06	4.69749e-05	protein_coding
NTN1	ENSG00000065320	5.08758	3.4281	-0.570879	1.76442e-06	4.69749e-05	protein_coding
SH3BGRL	ENSG00000131171	21.2694	13.8878	-0.609607	1.76725e-06	4.69749e-05	protein_coding
LAPTM4A	ENSG00000068697	79.1476	104.801	0.403904	1.7851e-06	4.73584e-05	protein_coding
IL21R	ENSG00000103522	1.64072	3.43598	1.07238	1.79336e-06	4.74638e-05	protein_coding
NEDD4L	ENSG00000049759	2.8603	2.08527	-0.457706	1.79594e-06	4.74638e-05	protein_coding
CLN8	ENSG00000182372	2.96233	2.02486	-0.546648	1.79949e-06	4.74667e-05	protein_coding
DLGAP5	ENSG00000126787	38.7396	28.0957	-0.464407	1.80299e-06	4.74684e-05	protein_coding
ZNF106	ENSG00000103994	27.0485	20.9391	-0.369137	1.82052e-06	4.78389e-05	protein_coding
AL365181.3	ENSG00000272405	8.82282	12.2607	0.474874	1.84084e-06	4.8281e-05	lncRNA
YWHAB	ENSG00000166913	72.9965	56.672	-0.365057	1.84458e-06	4.82875e-05	protein_coding
PKNOX1	ENSG00000160199	6.66023	4.80507	-0.471075	1.85786e-06	4.85433e-05	protein_coding
IGSF3	ENSG00000143061	13.7863	9.75291	-0.504891	1.87271e-06	4.88389e-05	protein_coding
PIF1	ENSG00000140451	3.3377	1.97818	-0.751254	1.89087e-06	4.92195e-05	protein_coding
STK38	ENSG00000112079	12.0813	17.1935	0.51061	1.89819e-06	4.93172e-05	protein_coding
AZI2	ENSG00000163512	21.2478	16.2681	-0.384321	1.91243e-06	4.9594e-05	protein_coding
CRY2	ENSG00000121671	4.25684	6.32576	0.569506	1.93694e-06	5.01355e-05	protein_coding
KLHL13	ENSG00000003096	25.4006	19.4051	-0.389574	1.95154e-06	5.04191e-05	protein_coding
SOX6	ENSG00000110693	0.937694	0.46544	-0.999344	1.9606e-06	5.05585e-05	protein_coding
POLR1E	ENSG00000137054	28.7018	37.4997	0.386409	1.96426e-06	5.05587e-05	protein_coding
PLEKHA8	ENSG00000106086	5.07765	3.68485	-0.462088	1.97935e-06	5.08524e-05	protein_coding
CFL2	ENSG00000165410	50.7588	39.6687	-0.356076	1.98455e-06	5.08541e-05	protein_coding
RAB5A	ENSG00000144566	29.8197	23.0718	-0.369476	1.98678e-06	5.08541e-05	protein_coding
TMA16	ENSG00000198498	6.86052	4.33043	-0.666322	2.02174e-06	5.15907e-05	protein_coding
UBA5	ENSG00000081307	5.3087	3.28863	-0.679578	2.02302e-06	5.15907e-05	protein_coding
GLO1	ENSG00000124767	111.897	142.679	0.350441	2.10425e-06	5.35635e-05	protein_coding
LEF1	ENSG00000138795	10.333	13.8115	0.416813	2.16162e-06	5.49227e-05	protein_coding
NUP85	ENSG00000125450	20.2826	26.1943	0.368595	2.2137e-06	5.61427e-05	protein_coding
ORC3	ENSG00000135336	22.5907	29.8221	0.399859	2.22331e-06	5.62832e-05	protein_coding
RNF10	ENSG00000022840	15.256	11.5854	-0.39624	2.2404e-06	5.66121e-05	protein_coding
CLCN6	ENSG00000011021	4.08307	5.61002	0.457426	2.24535e-06	5.66336e-05	protein_coding
SEPTIN8	ENSG00000164402	11.9473	8.91876	-0.42117	2.308e-06	5.81077e-05	protein_coding
GTF2A2	ENSG00000140307	31.7197	23.6943	-0.418818	2.31514e-06	5.81815e-05	protein_coding
MARCHF3	ENSG00000173926	8.90059	6.31885	-0.494963	2.3275e-06	5.83859e-05	protein_coding
PSMD11	ENSG00000108671	38.9363	48.8287	0.326193	2.33941e-06	5.85786e-05	protein_coding
ZCCHC12	ENSG00000174460	56.9148	43.3712	-0.393978	2.37106e-06	5.92638e-05	protein_coding
SEC11A	ENSG00000140612	23.4863	30.2918	0.367289	2.3755e-06	5.92674e-05	protein_coding
OXCT1	ENSG00000083720	15.9329	11.9191	-0.419504	2.40669e-06	5.98308e-05	protein_coding
HAUS8	ENSG00000131351	5.52103	7.58885	0.459026	2.41038e-06	5.98308e-05	protein_coding
PCGF3	ENSG00000185619	9.1893	6.92909	-0.406601	2.41106e-06	5.98308e-05	protein_coding
KLHL31	ENSG00000124743	2.93025	1.81759	-0.684078	2.4191e-06	5.99226e-05	protein_coding
APP	ENSG00000142192	80.4442	101.025	0.328302	2.42915e-06	6.00638e-05	protein_coding
LRRC8D	ENSG00000171492	4.88353	3.07048	-0.671055	2.44093e-06	6.01487e-05	protein_coding
PBX2	ENSG00000204304	39.3463	30.013	-0.391535	2.44128e-06	6.01487e-05	protein_coding
GPSM2	ENSG00000121957	7.07096	5.09612	-0.47339	2.451e-06	6.02806e-05	protein_coding
JAM3	ENSG00000166086	67.788	52.5834	-0.366253	2.46162e-06	6.04342e-05	protein_coding
LMOD3	ENSG00000163380	5.64121	2.57507	-1.13585	2.479e-06	6.07531e-05	protein_coding
ADI1	ENSG00000182551	13.6285	9.79733	-0.471502	2.50531e-06	6.12541e-05	protein_coding
DIRC3-AS1	ENSG00000233143	0.440233	0.125325	-1.85988	2.51178e-06	6.12541e-05	lncRNA
GIT2	ENSG00000139436	6.70049	9.41052	0.488675	2.51274e-06	6.12541e-05	protein_coding
TGIF1	ENSG00000177426	9.00878	12.3302	0.451399	2.57397e-06	6.26363e-05	protein_coding
PSAT1	ENSG00000135069	137.833	104.591	-0.39823	2.58245e-06	6.27323e-05	protein_coding
UHMK1	ENSG00000152332	11.4919	14.5616	0.341128	2.59881e-06	6.30188e-05	protein_coding
PHF20	ENSG00000025293	12.4492	9.50209	-0.389728	2.6324e-06	6.35484e-05	protein_coding
GRIA2	ENSG00000120251	2.98799	1.8305	-0.717643	2.63673e-06	6.35484e-05	protein_coding
FRMD3	ENSG00000172159	2.80774	1.64655	-0.769258	2.63779e-06	6.35484e-05	protein_coding
VLDLR	ENSG00000147852	1.50918	0.653446	-1.1995	2.63904e-06	6.35484e-05	protein_coding
MSI2	ENSG00000153944	5.96994	4.63573	-0.364438	2.65359e-06	6.37877e-05	protein_coding
MMP3	ENSG00000149968	15.7347	27.6934	0.809131	2.66764e-06	6.40141e-05	protein_coding
TPRG1L	ENSG00000158109	11.1445	15.5778	0.482796	2.67685e-06	6.40525e-05	protein_coding
GXYLT1	ENSG00000151233	8.25875	11.3846	0.465383	2.67851e-06	6.40525e-05	protein_coding
HOMER1	ENSG00000152413	5.53567	3.78109	-0.553348	2.69193e-06	6.42622e-05	protein_coding
TMEM41B	ENSG00000166471	12.2215	8.27174	-0.558373	2.69983e-06	6.43397e-05	protein_coding
CENPE	ENSG00000138778	17.0803	12.8798	-0.408581	2.72468e-06	6.48202e-05	protein_coding
CACNG4	ENSG00000075461	1.713	0.799609	-1.11005	2.74617e-06	6.52192e-05	protein_coding
VHL	ENSG00000134086	39.45	29.8047	-0.402518	2.76745e-06	6.56118e-05	protein_coding
TPPP3	ENSG00000159713	63.3584	46.6717	-0.441839	2.7954e-06	6.61541e-05	protein_coding
HSPB8	ENSG00000152137	10.7368	15.9048	0.564629	2.79989e-06	6.61541e-05	protein_coding
MYO5B	ENSG00000167306	1.22629	2.02237	0.718562	2.81406e-06	6.63753e-05	protein_coding
DAG1	ENSG00000173402	41.7663	29.6321	-0.496667	2.83093e-06	6.66594e-05	protein_coding
GUCY1A2	ENSG00000152402	2.54157	1.83368	-0.469141	2.83995e-06	6.6758e-05	protein_coding
RPL34	ENSG00000109475	138	181.317	0.394149	2.85632e-06	6.7029e-05	protein_coding
HERPUD1	ENSG00000051108	17.8222	12.8832	-0.463748	2.91444e-06	6.8277e-05	protein_coding
ZYG11B	ENSG00000162378	7.02404	4.77543	-0.55828	2.93917e-06	6.87398e-05	protein_coding
TIMP1	ENSG00000102265	35.1283	48.1931	0.455805	2.96234e-06	6.91647e-05	protein_coding
SLC41A1	ENSG00000133065	8.54438	5.78043	-0.566356	2.97392e-06	6.93179e-05	protein_coding
MTF2	ENSG00000143033	11.3192	14.9964	0.404838	3.04398e-06	7.08314e-05	protein_coding
TMEM170A	ENSG00000166822	6.33641	4.2164	-0.58359	3.0722e-06	7.1368e-05	protein_coding
GNS	ENSG00000135677	25.5105	32.8236	0.3641	3.08833e-06	7.16223e-05	protein_coding
RAB34	ENSG00000109113	38.847	50.6071	0.382719	3.10169e-06	7.16447e-05	protein_coding
MKLN1	ENSG00000128585	6.00781	4.4742	-0.424453	3.10954e-06	7.16447e-05	protein_coding
TBC1D9	ENSG00000109436	3.91207	2.43196	-0.679077	3.10987e-06	7.16447e-05	protein_coding
SIK1B	ENSG00000275993	0.947589	2.08711	1.1361	3.11003e-06	7.16447e-05	protein_coding
SYNE3	ENSG00000176438	6.33493	4.67476	-0.439607	3.25963e-06	7.49661e-05	protein_coding
GAS2L3	ENSG00000139354	5.16864	3.4673	-0.580788	3.28558e-06	7.54291e-05	protein_coding
PSME1	ENSG00000092010	69.9023	89.1252	0.350901	3.29068e-06	7.54291e-05	protein_coding
COQ7	ENSG00000167186	8.0203	5.7344	-0.483064	3.30122e-06	7.55455e-05	protein_coding
NUP50	ENSG00000093000	16.6438	12.8882	-0.367078	3.32141e-06	7.58819e-05	protein_coding
SERF2	ENSG00000140264	33.0704	41.2446	0.318681	3.33561e-06	7.60806e-05	protein_coding
FAM214B	ENSG00000005238	0.883614	1.63895	0.888585	3.36476e-06	7.66189e-05	protein_coding
E2F5	ENSG00000133740	2.72155	4.24888	0.64485	3.38633e-06	7.69833e-05	protein_coding
MYLK2	ENSG00000101306	4.39921	8.52206	0.950943	3.42572e-06	7.77508e-05	protein_coding
CASK	ENSG00000147044	3.75025	2.78139	-0.427323	3.46875e-06	7.8598e-05	protein_coding
TMEM208	ENSG00000168701	21.2055	29.6488	0.482912	3.47441e-06	7.8598e-05	protein_coding
SKP1	ENSG00000113558	17.0035	21.9891	0.371091	3.50267e-06	7.89704e-05	protein_coding
UGP2	ENSG00000169764	14.3416	10.7338	-0.417041	3.50462e-06	7.89704e-05	protein_coding
U2SURP	ENSG00000163714	31.5464	38.9164	0.303065	3.50802e-06	7.89704e-05	protein_coding
LSG1	ENSG00000041802	23.4603	29.7734	0.34396	3.53986e-06	7.95576e-05	protein_coding
ALDH18A1	ENSG00000059573	28.0657	21.3455	-0.39736	3.54669e-06	7.95817e-05	protein_coding
SMYD2	ENSG00000143499	12.3838	9.22301	-0.425481	3.55313e-06	7.9597e-05	protein_coding
SNHG5	ENSG00000203875	6.43927	8.92504	0.471198	3.55986e-06	7.96187e-05	lncRNA
KPNA2	ENSG00000182481	114.706	92.7492	-0.306697	3.60993e-06	8.05514e-05	protein_coding
GYS1	ENSG00000104812	18.9642	13.0547	-0.541214	3.61322e-06	8.05514e-05	protein_coding
EIF2AK2	ENSG00000055332	4.10484	2.79412	-0.552732	3.63698e-06	8.09507e-05	protein_coding
ATP6V1F	ENSG00000128524	71.9235	93.4573	0.377795	3.66404e-06	8.14218e-05	protein_coding
NIPA1	ENSG00000170113	4.35259	5.88606	0.435943	3.68869e-06	8.1838e-05	protein_coding
RPN1	ENSG00000163902	74.7786	92.8167	0.311717	3.72373e-06	8.2483e-05	protein_coding
CAPN7	ENSG00000131375	18.8316	24.1768	0.360469	3.76069e-06	8.31685e-05	protein_coding
WNT5B	ENSG00000111186	3.01022	1.65922	-0.874736	3.77857e-06	8.34303e-05	protein_coding
NAV2	ENSG00000166833	8.74669	6.83917	-0.356494	3.80073e-06	8.37858e-05	protein_coding
TPI1	ENSG00000111669	345.404	258.091	-0.420974	3.86583e-06	8.50853e-05	protein_coding
IMPACT	ENSG00000154059	9.69495	6.34584	-0.607803	3.90894e-06	8.58973e-05	protein_coding
FAM222B	ENSG00000173065	4.49748	6.81092	0.594242	3.91628e-06	8.5922e-05	protein_coding
PLK4	ENSG00000142731	15.4291	11.8834	-0.377362	3.92869e-06	8.60576e-05	protein_coding
SNED1	ENSG00000162804	1.26398	2.24052	0.829046	3.94665e-06	8.63143e-05	protein_coding
ZNF726	ENSG00000213967	1.76868	1.02333	-0.795394	3.98618e-06	8.70411e-05	protein_coding
FLOT1	ENSG00000137312	82.9969	103.964	0.324617	4.02051e-06	8.76522e-05	protein_coding
UBE2E3	ENSG00000170035	32.9887	24.2173	-0.449586	4.03211e-06	8.77666e-05	protein_coding
CYBRD1	ENSG00000071967	15.9044	21.7395	0.452898	4.05661e-06	8.81611e-05	protein_coding
NPC2	ENSG00000119655	8.24275	11.6341	0.495572	4.06365e-06	8.81754e-05	protein_coding
SNHG15	ENSG00000232956	10.8032	15.2354	0.495027	4.10358e-06	8.88026e-05	lncRNA
COPS7B	ENSG00000144524	8.28521	11.3701	0.454412	4.1054e-06	8.88026e-05	protein_coding
LMO4	ENSG00000143013	22.3758	29.2286	0.386639	4.12163e-06	8.90143e-05	protein_coding
SRBD1	ENSG00000068784	3.66625	2.32545	-0.663106	4.13774e-06	8.92229e-05	protein_coding
UBE2V1	ENSG00000244687	3.93989	2.42582	-0.70597	4.19933e-06	9.04099e-05	protein_coding
GTSE1	ENSG00000075218	21.6119	16.6729	-0.373613	4.24966e-06	9.11826e-05	protein_coding
GPR161	ENSG00000143147	5.75095	4.2437	-0.442537	4.25309e-06	9.11826e-05	protein_coding
NCEH1	ENSG00000144959	0.920558	1.76726	0.941582	4.25501e-06	9.11826e-05	protein_coding
ATG16L1	ENSG00000085978	4.15441	2.72828	-0.612392	4.32935e-06	9.26321e-05	protein_coding
POLE3	ENSG00000148229	104.702	131.062	0.324464	4.34588e-06	9.2842e-05	protein_coding
AEBP2	ENSG00000139154	9.96468	7.56534	-0.395178	4.37868e-06	9.33984e-05	protein_coding
DLK1	ENSG00000185559	0.584242	1.20603	1.05086	4.38939e-06	9.34357e-05	protein_coding
ZNF589	ENSG00000164048	2.23235	1.22267	-0.858313	4.39395e-06	9.34357e-05	protein_coding
PACC1	ENSG00000065600	7.42267	4.98027	-0.574829	4.43404e-06	9.41433e-05	protein_coding
SLC8A3	ENSG00000100678	2.04622	3.10796	0.608309	4.51878e-06	9.57954e-05	protein_coding
SRP14	ENSG00000140319	114.472	146.388	0.354939	4.55808e-06	9.64805e-05	protein_coding
STC1	ENSG00000159167	2.72025	1.10332	-1.35038	4.57717e-06	9.67366e-05	protein_coding
IL6ST	ENSG00000134352	15.3501	12.1416	-0.339672	4.60735e-06	9.71306e-05	protein_coding
TBX3	ENSG00000135111	2.6021	4.18002	0.685802	4.60988e-06	9.71306e-05	protein_coding
DNMT3A	ENSG00000119772	5.81349	4.27044	-0.444544	4.62173e-06	9.72323e-05	protein_coding
ILK	ENSG00000166333	33.3411	23.1166	-0.531414	4.64985e-06	9.76751e-05	protein_coding
AKIRIN1	ENSG00000174574	88.769	69.0777	-0.360618	4.66744e-06	9.78958e-05	protein_coding
BMP8B	ENSG00000116985	4.92305	3.03826	-0.69989	4.67479e-06	9.79013e-05	protein_coding
ZBTB4	ENSG00000174282	3.97451	6.162	0.629827	4.68928e-06	9.80563e-05	protein_coding
ENDOD1	ENSG00000149218	8.50924	6.20781	-0.455507	4.75673e-06	9.93165e-05	protein_coding
CRTC2	ENSG00000160741	6.68294	9.83383	0.554342	4.79366e-06	9.99366e-05	protein_coding
CHST3	ENSG00000122863	3.07305	1.77391	-0.805536	4.81296e-06	0.000100169	protein_coding
BIN1	ENSG00000136717	35.2209	45.0663	0.355867	4.81929e-06	0.000100169	protein_coding
WDR77	ENSG00000116455	53.905	39.1703	-0.461617	4.83021e-06	0.000100245	protein_coding
TBK1	ENSG00000183735	7.4886	10.4953	0.487473	4.85864e-06	0.000100596	protein_coding
SFXN1	ENSG00000164466	31.9556	40.1948	0.331422	4.86168e-06	0.000100596	protein_coding
MORC4	ENSG00000133131	24.0304	18.8257	-0.351954	4.92004e-06	0.000101554	protein_coding
KIF23	ENSG00000137807	20.6382	16.1128	-0.355738	4.9227e-06	0.000101554	protein_coding
CPNE3	ENSG00000085719	12.3204	9.24256	-0.417272	4.94419e-06	0.000101846	protein_coding
RAB32	ENSG00000118508	44.0673	28.6583	-0.608644	4.95506e-06	0.000101918	protein_coding
P2RX6	ENSG00000099957	4.74137	2.86065	-0.732325	4.98215e-06	0.000102323	protein_coding
ARF5	ENSG00000004059	39.568	29.1159	-0.443954	5.00846e-06	0.000102711	protein_coding
MVB12B	ENSG00000196814	4.61792	2.84732	-0.689234	5.02764e-06	0.000102951	protein_coding
CCDC184	ENSG00000177875	11.4355	6.68975	-0.764443	5.0852e-06	0.000103976	protein_coding
TNFAIP1	ENSG00000109079	10.5997	14.1308	0.412828	5.10348e-06	0.000104195	protein_coding
PON2	ENSG00000105854	36.6272	45.973	0.328107	5.13913e-06	0.000104769	protein_coding
SSRP1	ENSG00000149136	103.218	82.8625	-0.316685	5.15977e-06	0.000105034	protein_coding
DDX27	ENSG00000124228	40.8299	50.6731	0.312226	5.19744e-06	0.000105646	protein_coding
FKBP14	ENSG00000106080	9.23468	6.49042	-0.512726	5.20922e-06	0.00010573	protein_coding
FXR2	ENSG00000129245	12.546	16.6938	0.410331	5.28017e-06	0.000106873	protein_coding
SOD1	ENSG00000142168	122.422	158.006	0.368608	5.28103e-06	0.000106873	protein_coding
STARD13	ENSG00000133121	8.51667	6.4491	-0.400743	5.31253e-06	0.000107353	protein_coding
HMOX1	ENSG00000100292	8.39551	13.7751	0.707565	5.37756e-06	0.000108376	protein_coding
ASPM	ENSG00000066279	17.8376	13.9169	-0.358415	5.39051e-06	0.000108376	protein_coding
ACO2	ENSG00000100412	28.2857	21.9895	-0.365642	5.39419e-06	0.000108376	protein_coding
AC125807.2	ENSG00000250899	8.29959	5.71508	-0.53604	5.3945e-06	0.000108376	lncRNA
DSEL	ENSG00000171451	5.97745	8.38851	0.489878	5.40801e-06	0.00010849	protein_coding
PSMB2	ENSG00000126067	51.2361	64.7702	0.338456	5.4468e-06	0.00010911	protein_coding
FENDRR	ENSG00000268388	4.2556	6.25122	0.552949	5.50769e-06	0.00011017	lncRNA
SAMHD1	ENSG00000101347	2.5955	1.7852	-0.547292	5.53871e-06	0.00011063	protein_coding
NR1D2	ENSG00000174738	11.6871	8.55069	-0.448975	5.55836e-06	0.000110862	protein_coding
GRID2	ENSG00000152208	0.721497	0.389177	-0.882141	5.64154e-06	0.000112359	protein_coding
MBNL1	ENSG00000152601	13.5644	9.72184	-0.481103	5.68898e-06	0.000113141	protein_coding
RYBP	ENSG00000163602	7.78973	5.51801	-0.496565	5.73168e-06	0.000113827	protein_coding
OS9	ENSG00000135506	34.1301	43.0084	0.333002	5.77197e-06	0.000114462	protein_coding
BTG3	ENSG00000154640	19.404	13.405	-0.53699	5.79985e-06	0.00011485	protein_coding
VASH2	ENSG00000143494	25.1134	20.283	-0.307517	5.82709e-06	0.000115225	protein_coding
PTBP2	ENSG00000117569	6.01268	4.45129	-0.435277	5.8699e-06	0.000115905	protein_coding
MMAB	ENSG00000139428	5.78051	4.03969	-0.516462	5.91323e-06	0.000116594	protein_coding
VGLL4	ENSG00000144560	12.8004	16.637	0.379005	5.96797e-06	0.000117489	protein_coding
TTLL5	ENSG00000119685	3.6537	2.73118	-0.421796	5.9756e-06	0.000117489	protein_coding
PDZRN4	ENSG00000165966	2.88299	1.57156	-0.861289	5.98743e-06	0.000117554	protein_coding
DIS3L	ENSG00000166938	6.08659	3.72752	-0.696983	6.03916e-06	0.000118402	protein_coding
ORC1	ENSG00000085840	20.3323	26.3139	0.369912	6.05965e-06	0.000118635	protein_coding
ANKRD65	ENSG00000235098	0.393947	1.12814	1.51962	6.1029e-06	0.000119313	protein_coding
PPP1CA	ENSG00000172531	54.3045	41.8236	-0.376735	6.12518e-06	0.000119579	protein_coding
TMOD2	ENSG00000128872	2.34654	1.38553	-0.777758	6.18544e-06	0.000120586	protein_coding
UACA	ENSG00000137831	2.29158	1.61438	-0.50332	6.21705e-06	0.000120794	protein_coding
GLYR1	ENSG00000140632	32.8434	25.4901	-0.367881	6.22397e-06	0.000120794	protein_coding
ZNF75D	ENSG00000186376	6.70231	4.81029	-0.477734	6.2241e-06	0.000120794	protein_coding
SNTB1	ENSG00000172164	5.50198	3.9955	-0.45905	6.2311e-06	0.000120794	protein_coding
ATG101	ENSG00000123395	14.0291	18.3603	0.388628	6.27484e-06	0.000121472	protein_coding
SMYD1	ENSG00000115593	2.72486	1.48711	-0.876637	6.31306e-06	0.00012189	protein_coding
APEH	ENSG00000164062	17.3007	12.8265	-0.433209	6.31408e-06	0.00012189	protein_coding
PCGF2	ENSG00000277258	22.0383	28.3566	0.363375	6.37354e-06	0.000122866	protein_coding
TRIM26	ENSG00000234127	13.1309	17.0693	0.376359	6.39337e-06	0.000122907	protein_coding
FN1	ENSG00000115414	72.0798	105.218	0.54566	6.39345e-06	0.000122907	protein_coding
TRIM11	ENSG00000154370	3.65858	4.96117	0.438783	6.418e-06	0.000123208	protein_coding
SNRNP200	ENSG00000144028	67.4651	84.799	0.329662	6.44438e-06	0.000123543	protein_coding
SSH2	ENSG00000141298	5.93824	8.05803	0.442729	6.52068e-06	0.000124517	protein_coding
CLIC1	ENSG00000213719	131.702	169.699	0.364649	6.52173e-06	0.000124517	protein_coding
NTN4	ENSG00000074527	1.91505	0.961679	-1.00504	6.52824e-06	0.000124517	protein_coding
UBAP2L	ENSG00000143569	33.8059	41.4109	0.292262	6.53124e-06	0.000124517	protein_coding
SYTL2	ENSG00000137501	14.9382	11.4608	-0.381665	6.56607e-06	0.000125009	protein_coding
CEP85	ENSG00000130695	8.93764	11.8287	0.403551	6.58585e-06	0.000125213	protein_coding
E2F3	ENSG00000112242	9.89477	13.3254	0.428771	6.63219e-06	0.00012562	protein_coding
PLEKHB2	ENSG00000115762	18.967	15.3532	-0.30565	6.63455e-06	0.00012562	protein_coding
TDP1	ENSG00000042088	8.94826	6.63834	-0.430596	6.63456e-06	0.00012562	protein_coding
SGCD	ENSG00000170624	1.13575	0.68218	-0.750623	6.65709e-06	0.00012563	protein_coding
AARS2	ENSG00000124608	14.962	11.6216	-0.365274	6.66085e-06	0.00012563	protein_coding
ZC3H18	ENSG00000158545	10.1513	14.0505	0.469128	6.66233e-06	0.00012563	protein_coding
DCLK1	ENSG00000133083	0.52904	0.262741	-1.02482	6.67227e-06	0.000125646	protein_coding
NOTCH2	ENSG00000134250	18.171	14.1434	-0.362689	6.72978e-06	0.000126557	protein_coding
APBA1	ENSG00000107282	0.386086	0.159	-1.27822	6.75586e-06	0.000126874	protein_coding
TBC1D9B	ENSG00000197226	6.37117	4.76425	-0.419762	6.78707e-06	0.000127288	protein_coding
ELOVL2	ENSG00000197977	2.9377	1.5287	-0.942482	6.85648e-06	0.000128415	protein_coding
FAM126A	ENSG00000122591	8.87411	7.09228	-0.324984	6.88719e-06	0.000128816	protein_coding
REEP1	ENSG00000068615	2.88964	1.80926	-0.684141	6.89666e-06	0.000128818	protein_coding
CENPX	ENSG00000169689	18.4318	25.1174	0.444954	6.95828e-06	0.000129794	protein_coding
ITGA4	ENSG00000115232	19.2421	14.7289	-0.384362	6.97509e-06	0.000129932	protein_coding
RAB27A	ENSG00000069974	0.697367	0.267728	-1.36299	6.99241e-06	0.00013008	protein_coding
SMNDC1	ENSG00000119953	8.64091	11.4562	0.406245	7.03675e-06	0.000130728	protein_coding
SUPT3H	ENSG00000196284	4.89234	3.1698	-0.624503	7.05908e-06	0.000130967	protein_coding
SYNJ2BP	ENSG00000213463	5.6508	3.97471	-0.505781	7.07598e-06	0.000131105	protein_coding
RPL9	ENSG00000163682	215.152	275.579	0.357148	7.10732e-06	0.000131509	protein_coding
MYOZ2	ENSG00000172399	7.72829	4.36825	-0.830767	7.13106e-06	0.000131602	protein_coding
PER2	ENSG00000132326	1.56095	0.865031	-0.835747	7.13139e-06	0.000131602	protein_coding
FGF18	ENSG00000156427	0.262564	0.945707	1.84887	7.16495e-06	0.000132045	protein_coding
CCNT1	ENSG00000129315	9.23241	11.7957	0.354909	7.19247e-06	0.000132288	protein_coding
KREMEN1	ENSG00000183762	18.6145	13.2205	-0.497881	7.19937e-06	0.000132288	protein_coding
AL121827.2	ENSG00000275620	0.336738	0.097429	-1.82326	7.20683e-06	0.000132288	lncRNA
CCNE2	ENSG00000175305	12.2788	16.6963	0.439548	7.28528e-06	0.000133551	protein_coding
RECK	ENSG00000122707	10.9439	7.99813	-0.453442	7.30023e-06	0.000133647	protein_coding
FAM13A	ENSG00000138640	2.89434	3.81543	0.39965	7.34554e-06	0.000134299	protein_coding
SH2D5	ENSG00000189410	5.4239	3.20619	-0.775064	7.37819e-06	0.000134718	protein_coding
ZBTB2	ENSG00000181472	22.5386	14.549	-0.630561	7.4058e-06	0.000135044	protein_coding
CDH4	ENSG00000179242	29.451	42.2467	0.520906	7.43984e-06	0.000135485	protein_coding
LAMB3	ENSG00000196878	2.32934	4.71425	1.01854	7.51829e-06	0.000136734	protein_coding
PRDX4	ENSG00000123131	37.2093	46.7505	0.329841	7.56857e-06	0.000137468	protein_coding
MMD	ENSG00000108960	10.583	7.72129	-0.454605	7.60684e-06	0.000137904	protein_coding
AKR1C2	ENSG00000151632	0.352512	1.02684	1.54273	7.61254e-06	0.000137904	protein_coding
MMP14	ENSG00000157227	16.5986	25.3143	0.608269	7.64204e-06	0.000138257	protein_coding
MTIF3	ENSG00000122033	21.7186	15.3086	-0.50855	7.78425e-06	0.000140646	protein_coding
BCL11B	ENSG00000127152	1.07667	0.55777	-0.937681	7.81208e-06	0.000140833	protein_coding
PES1	ENSG00000100029	31.1111	39.3015	0.337644	7.81499e-06	0.000140833	protein_coding
RPL30	ENSG00000156482	211.858	267.795	0.337985	7.82518e-06	0.000140833	protein_coding
DCAF7	ENSG00000136485	20.6634	25.8336	0.320687	7.86726e-06	0.000141406	protein_coding
CCDC167	ENSG00000198937	26.6093	15.7206	-0.76563	8.07233e-06	0.000144904	protein_coding
CDK17	ENSG00000059758	8.0285	6.01809	-0.418511	8.09218e-06	0.000145072	protein_coding
TRMT112	ENSG00000173113	82.9058	103.033	0.314319	8.11781e-06	0.000145161	protein_coding
EXTL1	ENSG00000158008	11.5854	16.966	0.550996	8.11816e-06	0.000145161	protein_coding
PCDH9	ENSG00000184226	1.09445	0.677421	-0.688363	8.18983e-06	0.000146253	protein_coding
MAP1LC3B	ENSG00000140941	15.446	19.6902	0.351009	8.21159e-06	0.000146452	protein_coding
ESCO2	ENSG00000171320	6.66888	8.4952	0.347884	8.26896e-06	0.000147285	protein_coding
MKI67	ENSG00000148773	41.9403	32.8667	-0.352667	8.30217e-06	0.000147687	protein_coding
SPATS2	ENSG00000123352	6.34817	4.42978	-0.516593	8.36105e-06	0.000148543	protein_coding
SYT11	ENSG00000132718	6.49131	4.20749	-0.636277	8.38778e-06	0.000148827	protein_coding
KCTD3	ENSG00000136636	21.0592	16.0607	-0.3917	8.44127e-06	0.000149584	protein_coding
SCARB2	ENSG00000138760	17.8126	14.5363	-0.293041	8.4871e-06	0.000150203	protein_coding
EIF4EBP1	ENSG00000187840	96.8717	69.5665	-0.479488	8.52859e-06	0.000150745	protein_coding
TFAM	ENSG00000108064	14.4578	18.1764	0.330692	8.6674e-06	0.000153002	protein_coding
LINC00294	ENSG00000280798	4.61049	2.80229	-0.71541	8.77511e-06	0.000154706	lncRNA
PPP2R5D	ENSG00000112640	53.3994	41.4669	-0.36677	8.80296e-06	0.000154999	protein_coding
VEGFA	ENSG00000112715	1.92416	2.58792	0.426743	8.94431e-06	0.000157288	polymorphic_pseudogene
RNF40	ENSG00000103549	22.9061	29.5118	0.364971	9.00148e-06	0.000158092	protein_coding
FAM151B	ENSG00000152380	1.67234	0.756563	-1.15221	9.06083e-06	0.000158932	protein_coding
SMG5	ENSG00000198952	35.9202	28.0428	-0.358463	9.07703e-06	0.000159015	protein_coding
TMEM245	ENSG00000106771	18.0333	22.1196	0.294246	9.19508e-06	0.00016068	protein_coding
CASP2	ENSG00000106144	4.98462	7.22674	0.538866	9.19533e-06	0.00016068	protein_coding
PSRC1	ENSG00000134222	65.0683	49.6886	-0.39103	9.20707e-06	0.000160682	protein_coding
ACVR2B	ENSG00000114739	4.72113	3.4637	-0.443542	9.22261e-06	0.00016075	protein_coding
PMAIP1	ENSG00000141682	26.5936	34.8783	0.393792	9.29472e-06	0.000161556	protein_coding
DENND5B	ENSG00000170456	2.87873	2.11735	-0.443832	9.29849e-06	0.000161556	protein_coding
CEP70	ENSG00000114107	14.5133	10.721	-0.434991	9.31549e-06	0.000161556	protein_coding
CAP1	ENSG00000131236	103.184	127.748	0.307718	9.3156e-06	0.000161556	protein_coding
CNN3	ENSG00000117519	180.422	149.228	-0.273821	9.34553e-06	0.000161872	protein_coding
MAML1	ENSG00000161021	9.01342	12.5416	0.473809	9.38469e-06	0.000162347	protein_coding
RPS3	ENSG00000149273	259.7	333.896	0.362531	9.45358e-06	0.000163165	protein_coding
DCAF12	ENSG00000198876	14.2866	18.307	0.358364	9.45557e-06	0.000163165	protein_coding
RPL29	ENSG00000162244	254.424	317.55	0.319645	9.47153e-06	0.000163236	protein_coding
BMP5	ENSG00000112175	21.8726	16.6951	-0.392123	9.55621e-06	0.000164483	protein_coding
CALU	ENSG00000128595	94.5347	77.5027	-0.286265	9.56972e-06	0.000164483	protein_coding
WWC2	ENSG00000151718	3.87721	2.8988	-0.421236	9.57957e-06	0.000164483	protein_coding
RSL1D1	ENSG00000171490	58.422	71.901	0.299742	9.69617e-06	0.000166279	protein_coding
ATP2C2	ENSG00000064270	0.296872	0.086287	-1.73525	9.83663e-06	0.000168478	protein_coding
DDX52	ENSG00000278053	6.01242	7.98717	0.408963	9.86883e-06	0.00016882	protein_coding
RNF152	ENSG00000176641	5.18726	7.1412	0.465062	9.88572e-06	0.0001689	protein_coding
RUNX3	ENSG00000020633	4.86911	7.31656	0.586704	9.94994e-06	0.000169788	protein_coding
BRINP1	ENSG00000078725	13.8822	18.4716	0.413594	1.00157e-05	0.000170699	protein_coding
KIAA1191	ENSG00000122203	39.3746	31.4852	-0.323983	1.00439e-05	0.000170897	protein_coding
DCAKD	ENSG00000172992	12.5692	8.4829	-0.569997	1.00521e-05	0.000170897	protein_coding
SUSD4	ENSG00000143502	0.989799	0.378945	-1.3827	1.01656e-05	0.000172615	protein_coding
SSTR5-AS1	ENSG00000261713	0.0458299	0.3039	2.68425	1.02289e-05	0.000173477	lncRNA
MAGOH	ENSG00000162385	37.0135	27.696	-0.417492	1.02911e-05	0.000174317	protein_coding
PREX1	ENSG00000124126	67.4075	51.4207	-0.391249	1.03335e-05	0.000174822	protein_coding
CEMIP2	ENSG00000135048	5.08139	3.31885	-0.609378	1.03535e-05	0.000174947	protein_coding
CIB2	ENSG00000136425	6.21964	3.91738	-0.672001	1.04179e-05	0.00017582	protein_coding
UBA52	ENSG00000221983	166.425	206.667	0.312409	1.07041e-05	0.000180429	protein_coding
LRRC8A	ENSG00000136802	13.5119	8.6137	-0.654668	1.07228e-05	0.000180524	protein_coding
ARHGAP8	ENSG00000241484	0.781875	0.265449	-1.55008	1.07712e-05	0.000181118	protein_coding
FBXL7	ENSG00000183580	13.9949	9.86808	-0.507439	1.08353e-05	0.000181856	protein_coding
TRO	ENSG00000067445	9.98125	7.533	-0.407288	1.08534e-05	0.000181856	protein_coding
RSL24D1	ENSG00000137876	43.3702	34.1341	-0.345254	1.08545e-05	0.000181856	protein_coding
SDC4	ENSG00000124145	14.8207	21.4418	0.533218	1.08911e-05	0.000182188	protein_coding
AGPAT4	ENSG00000026652	1.77826	1.08399	-0.70472	1.09007e-05	0.000182188	protein_coding
WNK1	ENSG00000060237	20.6876	16.8965	-0.292171	1.09149e-05	0.000182206	protein_coding
TBC1D13	ENSG00000107021	12.6268	16.9452	0.422973	1.09704e-05	0.000182911	protein_coding
FOXC2	ENSG00000176692	4.04708	6.96664	0.791855	1.09958e-05	0.000183113	protein_coding
VRK1	ENSG00000100749	37.8514	29.304	-0.369005	1.10144e-05	0.000183203	protein_coding
RAB11FIP1	ENSG00000156675	4.00958	5.37505	0.424378	1.10435e-05	0.000183465	protein_coding
ARSB	ENSG00000113273	2.93198	1.89491	-0.628037	1.12031e-05	0.000185894	protein_coding
CDKN3	ENSG00000100526	14.9132	9.42239	-0.674306	1.12307e-05	0.000185943	protein_coding
LINC02139	ENSG00000278214	9.1531	5.46859	-0.749939	1.1233e-05	0.000185943	lncRNA
AMD1	ENSG00000123505	25.363	19.3739	-0.387365	1.13504e-05	0.000187661	polymorphic_pseudogene
JMJD8	ENSG00000161999	16.6819	11.9321	-0.484375	1.14038e-05	0.000188319	protein_coding
AEN	ENSG00000181026	14.5699	18.8418	0.368169	1.15176e-05	0.000189972	protein_coding
PGAM5	ENSG00000247077	40.791	51.8438	0.345077	1.16374e-05	0.000191719	protein_coding
DKK3	ENSG00000050165	5.07333	3.79556	-0.421922	1.16739e-05	0.000191727	protein_coding
ATP6V1E1	ENSG00000131100	38.8131	50.3852	0.376566	1.16784e-05	0.000191727	protein_coding
TMX4	ENSG00000125827	7.70845	10.6762	0.467032	1.16795e-05	0.000191727	protein_coding
TPRA1	ENSG00000163870	4.69955	6.57758	0.486123	1.17652e-05	0.000192905	protein_coding
FAM210B	ENSG00000124098	7.50724	5.38635	-0.475524	1.18496e-05	0.000194058	protein_coding
CBX2	ENSG00000173894	23.1032	29.6284	0.358101	1.18846e-05	0.000194401	protein_coding
RPS4X	ENSG00000198034	302.998	384.958	0.345421	1.192e-05	0.0001946	protein_coding
TUBG1	ENSG00000131462	76.7463	59.4445	-0.370591	1.19267e-05	0.0001946	protein_coding
RTL8B	ENSG00000212747	15.236	10.9688	-0.478019	1.1939e-05	0.0001946	protein_coding
KLHL12	ENSG00000117153	13.0476	9.60546	-0.444804	1.20716e-05	0.000196242	protein_coding
RPA1	ENSG00000132383	30.512	24.718	-0.305462	1.20776e-05	0.000196242	protein_coding
DNAJC8	ENSG00000126698	79.9022	62.6573	-0.351785	1.20823e-05	0.000196242	protein_coding
SEMA5B	ENSG00000082684	0.19527	0.0457254	-2.10752	1.21073e-05	0.000196417	protein_coding
ARCN1	ENSG00000095139	105.665	83.4809	-0.339716	1.25385e-05	0.000203174	protein_coding
FAIM2	ENSG00000135472	2.27681	1.21881	-0.908654	1.26088e-05	0.000204074	protein_coding
TMEM65	ENSG00000164983	4.00043	2.86358	-0.481239	1.27537e-05	0.000206177	protein_coding
OTUD1	ENSG00000165312	4.25916	6.41679	0.597778	1.29094e-05	0.00020845	protein_coding
AC093157.1	ENSG00000233184	1.88534	1.27686	-0.558183	1.29962e-05	0.00020942	lncRNA
PM20D2	ENSG00000146281	15.1945	10.7569	-0.499315	1.29997e-05	0.00020942	protein_coding
PCYT1B	ENSG00000102230	2.73685	1.72861	-0.667162	1.30216e-05	0.000209528	protein_coding
BAMBI	ENSG00000095739	2.45894	4.22216	0.783803	1.30831e-05	0.000210272	protein_coding
TECR	ENSG00000099797	12.9658	16.1542	0.31687	1.31049e-05	0.000210314	protein_coding
GIPC1	ENSG00000123159	9.93247	6.23379	-0.666919	1.31161e-05	0.000210314	protein_coding
CEBPG	ENSG00000153879	30.4566	23.8546	-0.351477	1.32806e-05	0.000212662	protein_coding
SMURF2	ENSG00000108854	2.35949	1.47867	-0.683416	1.32933e-05	0.000212662	protein_coding
PAFAH1B2	ENSG00000168092	22.6219	27.1408	0.26283	1.33829e-05	0.000213609	protein_coding
KCNMA1	ENSG00000156113	0.469325	0.301017	-0.644799	1.33918e-05	0.000213609	protein_coding
MAF1	ENSG00000179632	29.667	39.7707	0.420904	1.34108e-05	0.000213609	protein_coding
FAM53C	ENSG00000120709	7.74594	10.2762	0.403578	1.34197e-05	0.000213609	protein_coding
MRAS	ENSG00000158186	13.3114	9.49045	-0.489545	1.34298e-05	0.000213609	protein_coding
ACTR5	ENSG00000101442	14.3504	18.9906	0.403572	1.36922e-05	0.000217533	protein_coding
MRPS35	ENSG00000061794	44.9291	57.4289	0.355652	1.38055e-05	0.000219082	protein_coding
MDC1	ENSG00000137337	24.1334	18.9926	-0.347961	1.38682e-05	0.000219592	protein_coding
SDK1	ENSG00000146555	1.84093	1.26222	-0.550717	1.38695e-05	0.000219592	protein_coding
GARS1	ENSG00000106105	60.0234	48.5469	-0.306051	1.38924e-05	0.000219703	protein_coding
CCNB1IP1	ENSG00000100814	29.1314	36.7481	0.336006	1.4061e-05	0.000221968	protein_coding
ATL3	ENSG00000184743	1.89733	2.81121	0.571202	1.40677e-05	0.000221968	protein_coding
KIF15	ENSG00000163808	12.5244	9.53456	-0.396433	1.41409e-05	0.000222836	protein_coding
GOLGB1	ENSG00000173230	6.4535	8.16583	0.340648	1.4155e-05	0.000222836	protein_coding
TOR1B	ENSG00000136816	9.44444	12.5904	0.41451	1.42199e-05	0.00022348	protein_coding
PDS5B	ENSG00000083642	11.9217	9.62991	-0.309087	1.42282e-05	0.00022348	protein_coding
RASSF5	ENSG00000266094	0.527545	0.184659	-1.4953	1.42642e-05	0.000223542	protein_coding
PPP2R2A	ENSG00000221914	9.6211	11.9571	0.313272	1.42645e-05	0.000223542	protein_coding
SLC25A29	ENSG00000197119	10.8223	13.6323	0.333231	1.45315e-05	0.000227468	protein_coding
SLC1A3	ENSG00000079215	0.958174	0.420636	-1.23961	1.45879e-05	0.000228093	protein_coding
CEBPZOS	ENSG00000218739	5.03913	3.42296	-0.554756	1.46161e-05	0.000228275	protein_coding
RNF20	ENSG00000155827	19.1576	23.6861	0.306177	1.46995e-05	0.000229319	protein_coding
SSBP3	ENSG00000157216	5.20163	7.19761	0.46768	1.47209e-05	0.000229393	protein_coding
PTCHD1	ENSG00000165186	0.38888	0.887824	1.20423	1.48097e-05	0.000230428	protein_coding
PGS1	ENSG00000087157	8.21374	10.8351	0.398279	1.48206e-05	0.000230428	protein_coding
YIPF3	ENSG00000137207	29.622	37.1733	0.325775	1.4905e-05	0.00023122	protein_coding
PPIA	ENSG00000196262	414.269	327.869	-0.337553	1.4905e-05	0.00023122	protein_coding
LATS2	ENSG00000150457	5.16929	7.13678	0.464196	1.49235e-05	0.000231247	protein_coding
HLCS	ENSG00000159267	3.17966	2.30467	-0.464626	1.49425e-05	0.000231283	protein_coding
ECH1	ENSG00000104823	39.116	51.7178	0.40335	1.50461e-05	0.000232408	protein_coding
SERINC3	ENSG00000132824	20.9033	25.891	0.30813	1.50508e-05	0.000232408	protein_coding
DNAJC5	ENSG00000101152	28.3576	22.0587	-0.362882	1.50661e-05	0.000232408	protein_coding
SWI5	ENSG00000175854	9.24764	6.4163	-0.520336	1.50825e-05	0.000232408	protein_coding
HIPK2	ENSG00000064393	3.53934	2.62018	-0.434267	1.51155e-05	0.000232658	protein_coding
ATP6V1A	ENSG00000114573	8.89654	11.4638	0.363944	1.51725e-05	0.000233212	protein_coding
WIPF2	ENSG00000171475	4.51728	6.11389	0.431876	1.51853e-05	0.000233212	protein_coding
FAHD2A	ENSG00000115042	5.0928	3.44413	-0.568602	1.52097e-05	0.000233223	protein_coding
METAP2	ENSG00000111142	61.1804	49.2835	-0.311673	1.52359e-05	0.000233223	protein_coding
ZNF605	ENSG00000196458	4.16651	2.92183	-0.510839	1.52366e-05	0.000233223	protein_coding
WDR25	ENSG00000176473	2.76067	4.25429	0.625114	1.54062e-05	0.000235559	protein_coding
RPL31	ENSG00000071082	162.201	205.869	0.343954	1.5464e-05	0.000235986	protein_coding
RET	ENSG00000165731	0.631923	1.32054	1.06261	1.54814e-05	0.000235986	protein_coding
HOXB4	ENSG00000182742	3.82596	6.26743	0.704106	1.55008e-05	0.000235986	protein_coding
HADHB	ENSG00000138029	15.8795	19.7577	0.316429	1.55025e-05	0.000235986	protein_coding
TULP4	ENSG00000130338	7.01797	5.15907	-0.443411	1.5544e-05	0.000236358	protein_coding
NOP56	ENSG00000101361	68.6964	82.186	0.258514	1.55674e-05	0.000236454	protein_coding
B4GALT7	ENSG00000027847	4.94499	3.39837	-0.542689	1.56029e-05	0.000236733	protein_coding
RPL39	ENSG00000198918	240.726	304.328	0.338215	1.56848e-05	0.000237714	protein_coding
MTF1	ENSG00000188786	4.82922	6.38378	0.400692	1.57295e-05	0.000238131	protein_coding
CUL7	ENSG00000044090	8.43361	6.45175	-0.390788	1.58332e-05	0.000239439	protein_coding
TYW3	ENSG00000162623	15.2924	11.6042	-0.398368	1.58854e-05	0.000239965	protein_coding
LRATD1	ENSG00000162981	0.617392	1.23132	1.00243	1.597e-05	0.000240979	protein_coding
ENTR1	ENSG00000165689	27.8061	35.4168	0.351072	1.60556e-05	0.000242007	protein_coding
FAM217B	ENSG00000196227	22.5143	17.0988	-0.396354	1.6344e-05	0.000246086	protein_coding
SSR2	ENSG00000163479	21.0888	26.6532	0.338109	1.63868e-05	0.000246462	protein_coding
TRIM2	ENSG00000109654	3.16979	2.20854	-0.519254	1.65158e-05	0.000248132	protein_coding
SCFD2	ENSG00000184178	9.65337	6.86121	-0.489733	1.65404e-05	0.000248232	protein_coding
MOB1A	ENSG00000114978	23.6687	28.8047	0.282903	1.65926e-05	0.000248745	protein_coding
PMEPA1	ENSG00000124225	5.09876	7.48602	0.556543	1.66677e-05	0.000249601	protein_coding
PNPLA8	ENSG00000135241	9.3305	6.83039	-0.455379	1.68956e-05	0.000252686	protein_coding
JPH2	ENSG00000149596	5.6855	4.20182	-0.441881	1.69103e-05	0.000252686	protein_coding
KLHL41	ENSG00000239474	37.4131	23.8465	-0.653641	1.71336e-05	0.000255746	protein_coding
RERE	ENSG00000142599	4.91793	3.18639	-0.626021	1.72361e-05	0.000256998	protein_coding
FAU	ENSG00000149806	177.439	223.99	0.337157	1.7374e-05	0.000258775	protein_coding
ATP6V1C1	ENSG00000155097	15.0977	11.7783	-0.356948	1.73927e-05	0.000258775	protein_coding
HMGA1	ENSG00000137309	148.081	190.263	0.360957	1.74178e-05	0.000258869	protein_coding
FRY	ENSG00000073910	0.496444	0.251494	-0.973085	1.74435e-05	0.000258973	protein_coding
TRAK2	ENSG00000115993	14.0758	11.4972	-0.292548	1.75706e-05	0.000260581	protein_coding
CDC42	ENSG00000070831	21.9811	18.334	-0.261908	1.76542e-05	0.00026154	protein_coding
ATAD2B	ENSG00000119778	2.8812	2.02393	-0.50658	1.7676e-05	0.000261581	protein_coding
PDCD10	ENSG00000114209	25.5897	32.5858	0.349439	1.77119e-05	0.00026176	protein_coding
COA4	ENSG00000181924	23.4613	17.2266	-0.445338	1.77259e-05	0.00026176	protein_coding
TENT5A	ENSG00000112773	7.66854	9.98582	0.38056	1.7902e-05	0.000264079	protein_coding
PHF20L1	ENSG00000129292	3.83332	2.95365	-0.37404	1.79659e-05	0.000264739	protein_coding
C16orf70	ENSG00000125149	6.50567	8.56165	0.394611	1.7991e-05	0.000264826	protein_coding
CNTNAP3	ENSG00000106714	1.45247	2.2933	0.654541	1.81341e-05	0.000266648	protein_coding
IDH2	ENSG00000182054	39.9409	32.3665	-0.303312	1.82754e-05	0.00026844	protein_coding
CNTRL	ENSG00000119397	3.17999	2.1424	-0.57217	1.83617e-05	0.000269421	protein_coding
L3HYPDH	ENSG00000126790	4.39891	2.87747	-0.610666	1.84245e-05	0.000270056	protein_coding
PISD	ENSG00000241878	8.27787	10.7186	0.370156	1.8458e-05	0.000270262	protein_coding
SASH1	ENSG00000111961	9.33147	7.44728	-0.325808	1.85193e-05	0.000270871	protein_coding
C11orf95	ENSG00000188070	6.77379	9.31631	0.45788	1.86331e-05	0.000272249	protein_coding
TRAPPC2L	ENSG00000167515	11.9811	15.4909	0.370502	1.86553e-05	0.000272284	protein_coding
ANKRD52	ENSG00000139645	18.849	15.0049	-0.329686	1.88249e-05	0.000274094	protein_coding
COG2	ENSG00000135775	7.14998	5.47298	-0.3837	1.88477e-05	0.000274094	protein_coding
TBL1XR1	ENSG00000177565	26.5413	21.7403	-0.287405	1.88622e-05	0.000274094	protein_coding
CHST4	ENSG00000140835	0.437212	1.12918	1.39444	1.88661e-05	0.000274094	protein_coding
PFDN5	ENSG00000123349	68.2445	85.2807	0.321723	1.88784e-05	0.000274094	protein_coding
STAT3	ENSG00000168610	10.4458	12.7156	0.283309	1.89253e-05	0.000274486	protein_coding
FAHD2B	ENSG00000144199	2.57496	1.27624	-0.998273	1.90328e-05	0.000275757	protein_coding
CTIF	ENSG00000134030	4.20453	3.01975	-0.480153	1.90787e-05	0.000276121	protein_coding
DCHS1	ENSG00000166341	2.25121	1.46225	-0.628329	1.9098e-05	0.000276121	protein_coding
FBXO22	ENSG00000167196	3.42094	2.4721	-0.461621	1.92398e-05	0.000277881	protein_coding
B4GALNT3	ENSG00000139044	8.21666	6.30188	-0.382441	1.95842e-05	0.000282561	protein_coding
PPP1CC	ENSG00000186298	47.0054	37.8907	-0.311004	1.96197e-05	0.000282778	protein_coding
SYNC	ENSG00000162520	2.63374	1.48151	-0.831091	1.97399e-05	0.00028413	protein_coding
PODXL	ENSG00000128567	13.6484	10.2845	-0.410855	1.97547e-05	0.00028413	protein_coding
TCFL5	ENSG00000101190	9.6444	7.32884	-0.393554	1.99712e-05	0.000286763	protein_coding
DDX23	ENSG00000174243	43.1516	52.7887	0.290401	1.99792e-05	0.000286763	protein_coding
UBE2E1	ENSG00000170142	49.1742	38.1252	-0.367467	2.00048e-05	0.000286832	protein_coding
LITAF	ENSG00000189067	10.8101	14.189	0.391766	2.01088e-05	0.000287895	protein_coding
MXI1	ENSG00000119950	1.91651	1.13092	-0.777134	2.01377e-05	0.000287895	protein_coding
NAPA	ENSG00000105402	9.68604	7.59901	-0.350659	2.01414e-05	0.000287895	protein_coding
PTGES	ENSG00000148344	0.793797	1.81792	1.18995	2.01856e-05	0.000288228	protein_coding
BRD8	ENSG00000112983	9.64952	12.0105	0.315627	2.02276e-05	0.000288286	protein_coding
USP47	ENSG00000170242	12.02	9.69879	-0.310051	2.02313e-05	0.000288286	protein_coding
ACER3	ENSG00000078124	4.17912	3.03115	-0.464801	2.0297e-05	0.000288925	protein_coding
BACE1	ENSG00000186318	4.03486	3.00472	-0.42401	2.03478e-05	0.000289348	protein_coding
KLHL2	ENSG00000109466	3.11418	1.99471	-0.654161	2.04749e-05	0.000290653	protein_coding
KYAT3	ENSG00000137944	21.9311	28.8702	0.394199	2.04815e-05	0.000290653	protein_coding
GSDME	ENSG00000105928	3.70316	2.69009	-0.456297	2.05057e-05	0.000290697	protein_coding
MTUS1	ENSG00000129422	0.741981	1.13115	0.609524	2.05613e-05	0.000291186	protein_coding
USP39	ENSG00000168883	28.853	34.9677	0.278102	2.06669e-05	0.000292382	protein_coding
ARF3	ENSG00000134287	34.5306	43.6597	0.336646	2.08016e-05	0.000293988	protein_coding
FAM199X	ENSG00000123575	8.35175	10.5181	0.332827	2.09345e-05	0.000295542	protein_coding
KIF1A	ENSG00000130294	6.27143	4.49745	-0.48497	2.09768e-05	0.000295542	protein_coding
PSMA7	ENSG00000101182	353.232	420.309	0.251034	2.09857e-05	0.000295542	protein_coding
PHF23	ENSG00000040633	19.4721	25.8807	0.410077	2.09971e-05	0.000295542	protein_coding
NETO1	ENSG00000166342	0.523821	0.233708	-1.18887	2.10895e-05	0.00029654	protein_coding
CAPRIN1	ENSG00000135387	67.4971	56.5899	-0.254518	2.11913e-05	0.000297669	protein_coding
ANXA7	ENSG00000138279	28.5644	35.8093	0.325077	2.12585e-05	0.00029831	protein_coding
RPS21	ENSG00000171858	825.767	1003.41	0.281387	2.13054e-05	0.000298664	protein_coding
KCNS3	ENSG00000170745	19.3063	15.1321	-0.353009	2.13795e-05	0.0002994	protein_coding
HDAC1	ENSG00000116478	49.5558	60.0557	0.277072	2.15717e-05	0.000301581	protein_coding
UNKL	ENSG00000059145	0.781682	1.46446	0.905369	2.15789e-05	0.000301581	protein_coding
BACH2	ENSG00000112182	0.916798	0.56028	-0.705069	2.16691e-05	0.000302536	protein_coding
TOM1	ENSG00000100284	4.63292	6.50276	0.491585	2.17323e-05	0.000303112	protein_coding
CEP128	ENSG00000100629	2.31116	1.66008	-0.475594	2.19858e-05	0.000306338	protein_coding
RELL1	ENSG00000181826	5.32113	3.71061	-0.519814	2.20227e-05	0.000306543	protein_coding
PGM5	ENSG00000154330	25.232	19.8715	-0.345182	2.21342e-05	0.000307786	protein_coding
TCP11L1	ENSG00000176148	2.78689	1.79236	-0.632722	2.23655e-05	0.000310689	protein_coding
DOCK6	ENSG00000130158	5.97973	3.74071	-0.676014	2.23974e-05	0.000310753	protein_coding
AC106795.1	ENSG00000170089	4.09319	2.59362	-0.671989	2.2415e-05	0.000310753	transcribed_unprocessed_pseudogene
CKAP2L	ENSG00000169607	18.4629	14.8434	-0.316173	2.25231e-05	0.000311822	protein_coding
CCNA2	ENSG00000145386	111.006	91.921	-0.272442	2.25373e-05	0.000311822	protein_coding
TRAPPC10	ENSG00000160218	2.88911	2.0202	-0.513427	2.27239e-05	0.000314089	protein_coding
DMAC1	ENSG00000137038	19.5202	14.9631	-0.380874	2.28364e-05	0.000315329	protein_coding
LNPK	ENSG00000144320	4.46171	3.30789	-0.431775	2.3169e-05	0.000318926	protein_coding
TUFM	ENSG00000178952	152.16	125.553	-0.277271	2.31937e-05	0.000318926	protein_coding
MYBPC2	ENSG00000086967	4.12068	6.33216	0.618374	2.32061e-05	0.000318926	protein_coding
ZNF740	ENSG00000139651	8.33656	6.63917	-0.329579	2.32101e-05	0.000318926	protein_coding
PLS1	ENSG00000120756	4.41329	6.15844	0.476579	2.32123e-05	0.000318926	protein_coding
RNF25	ENSG00000163481	12.3811	18.1081	0.5419	2.32848e-05	0.000319606	protein_coding
SDC1	ENSG00000115884	12.5366	18.5048	0.562479	2.33785e-05	0.000320277	protein_coding
CNOT2	ENSG00000111596	11.252	9.1264	-0.301722	2.33801e-05	0.000320277	protein_coding
UNC119	ENSG00000109103	13.1948	16.8318	0.350173	2.35663e-05	0.000322508	protein_coding
TNPO1	ENSG00000083312	54.4907	64.7408	0.248652	2.35959e-05	0.000322594	protein_coding
MIB1	ENSG00000101752	15.2779	12.7101	-0.265827	2.38234e-05	0.000325383	protein_coding
PRKDC	ENSG00000253729	33.8599	40.399	0.254594	2.40772e-05	0.000328525	protein_coding
FAM91A1	ENSG00000176853	14.0538	11.2101	-0.324773	2.42569e-05	0.000330613	protein_coding
SETD1B	ENSG00000139718	2.22585	3.52577	0.667794	2.42781e-05	0.000330613	protein_coding
SCRN3	ENSG00000144306	4.66454	3.09076	-0.593718	2.43527e-05	0.000330859	protein_coding
RPS10	ENSG00000124614	64.0047	80.0818	0.323951	2.43598e-05	0.000330859	protein_coding
APPL2	ENSG00000136044	4.55716	3.08838	-0.560297	2.4368e-05	0.000330859	protein_coding
ATP1A1	ENSG00000163399	47.5416	56.6645	0.252809	2.46645e-05	0.00033434	protein_coding
RELB	ENSG00000104856	2.09641	1.18073	-0.831157	2.46727e-05	0.00033434	protein_coding
SNHG6	ENSG00000245910	42.8436	55.7896	0.383028	2.48998e-05	0.000337086	lncRNA
EMC1	ENSG00000127463	12.6119	15.5951	0.306379	2.50415e-05	0.000338669	protein_coding
NACC1	ENSG00000160877	20.9593	30.1001	0.522365	2.50657e-05	0.000338669	protein_coding
TGOLN2	ENSG00000152291	36.8527	45.6402	0.308663	2.523e-05	0.000340556	protein_coding
G6PD	ENSG00000160211	15.9774	23.1497	0.535208	2.53716e-05	0.000341927	protein_coding
LRPPRC	ENSG00000138095	30.5061	36.9027	0.274538	2.53811e-05	0.000341927	protein_coding
LRRC42	ENSG00000116212	24.2716	30.1458	0.312309	2.54894e-05	0.000343051	protein_coding
KIFC1	ENSG00000237649	44.8549	35.4267	-0.339817	2.56444e-05	0.000344803	protein_coding
SLC12A7	ENSG00000113504	0.443978	1.0174	1.20763	2.57761e-05	0.000346023	protein_coding
IRS1	ENSG00000169047	15.7355	11.0932	-0.502001	2.57853e-05	0.000346023	protein_coding
AP1G2	ENSG00000213983	2.77575	3.99163	0.522059	2.58563e-05	0.00034664	protein_coding
MARK2	ENSG00000072518	5.89982	7.8293	0.40658	2.58881e-05	0.00034673	protein_coding
DDX19A	ENSG00000168872	5.67661	4.07089	-0.477991	2.60964e-05	0.000349135	protein_coding
TRIM45	ENSG00000134253	9.66061	6.84165	-0.500592	2.61182e-05	0.000349135	protein_coding
ZNF395	ENSG00000186918	4.96163	6.664	0.421443	2.62871e-05	0.000351007	protein_coding
GOSR1	ENSG00000108587	8.40349	10.209	0.281043	2.63091e-05	0.000351007	protein_coding
RSPO2	ENSG00000147655	2.7822	4.59996	0.729584	2.63523e-05	0.000351245	protein_coding
ZMYM3	ENSG00000147130	12.4758	15.7929	0.338296	2.65735e-05	0.000353505	protein_coding
FAM104B	ENSG00000182518	5.20257	3.43489	-0.595733	2.6593e-05	0.000353505	protein_coding
ZNF263	ENSG00000006194	7.49524	9.63208	0.361259	2.66043e-05	0.000353505	protein_coding
SEPTIN10	ENSG00000186522	18.6697	15.1138	-0.304286	2.66241e-05	0.000353505	protein_coding
RBFOX1	ENSG00000078328	2.29751	1.70427	-0.43263	2.66897e-05	0.000354036	protein_coding
TGIF2	ENSG00000118707	30.3146	24.1929	-0.326177	2.68363e-05	0.000355638	protein_coding
ECD	ENSG00000122882	13.9589	18.2496	0.387104	2.71275e-05	0.000359154	protein_coding
MRPL42	ENSG00000198015	5.60968	4.51848	-0.311816	2.71732e-05	0.000359415	protein_coding
DCTN5	ENSG00000166847	12.9669	16.0173	0.304797	2.72161e-05	0.000359638	protein_coding
RPS20	ENSG00000008988	325.436	407.821	0.325786	2.72654e-05	0.000359945	protein_coding
RPS13	ENSG00000110700	283.056	352.9	0.318279	2.73897e-05	0.000361019	protein_coding
HIRIP3	ENSG00000149929	10.2124	7.5467	-0.431264	2.7399e-05	0.000361019	protein_coding
TNS2	ENSG00000111077	3.99489	6.06883	0.60202	2.7481e-05	0.000361755	protein_coding
CHRAC1	ENSG00000104472	18.8033	13.6839	-0.455662	2.75916e-05	0.000362865	protein_coding
SART3	ENSG00000075856	20.4951	24.9032	0.281747	2.7624e-05	0.000362946	protein_coding
CFL1	ENSG00000172757	154.154	184.318	0.257865	2.76907e-05	0.000363477	protein_coding
STT3B	ENSG00000163527	71.2698	60.429	-0.238308	2.8101e-05	0.000368513	protein_coding
RGR	ENSG00000148604	0.812256	0.340236	-1.20887	2.8648e-05	0.00037533	protein_coding
API5	ENSG00000166181	45.2799	55.97	0.30632	2.8758e-05	0.000376414	protein_coding
VMA21	ENSG00000160131	16.0166	12.4017	-0.367266	2.89093e-05	0.000378037	protein_coding
PALM2AKAP2	ENSG00000157654	15.2404	12.4512	-0.291748	2.90492e-05	0.000379507	protein_coding
NTHL1	ENSG00000065057	6.61878	4.00058	-0.7229	2.9086e-05	0.000379629	protein_coding
PPP2R3C	ENSG00000092020	8.85042	6.59175	-0.424147	2.91333e-05	0.000379887	protein_coding
NDUFB11	ENSG00000147123	46.6877	58.5594	0.329197	2.95032e-05	0.000384348	protein_coding
BRMS1L	ENSG00000100916	7.52399	5.62098	-0.422831	2.99134e-05	0.000389325	protein_coding
TET2	ENSG00000168769	3.67581	2.90119	-0.342177	3.01984e-05	0.000392664	protein_coding
RPS3A	ENSG00000145425	329.65	417.786	0.341799	3.03701e-05	0.000394526	protein_coding
COBLL1	ENSG00000082438	0.988196	0.634837	-0.634577	3.04191e-05	0.000394791	protein_coding
RNPS1	ENSG00000205937	35.4527	41.7978	0.237483	3.05442e-05	0.000396044	protein_coding
SLC35D1	ENSG00000116704	6.02231	4.51448	-0.418735	3.06742e-05	0.000397356	protein_coding
LRCH1	ENSG00000136141	2.75897	1.9337	-0.50733	3.10244e-05	0.000401516	protein_coding
TP53I3	ENSG00000115129	17.5803	13.4414	-0.386591	3.12115e-05	0.000403559	protein_coding
ERGIC3	ENSG00000125991	36.3429	44.3894	0.288205	3.13083e-05	0.000404434	protein_coding
LIN52	ENSG00000205659	7.07386	9.32693	0.398404	3.15428e-05	0.000407081	protein_coding
AKR1C3	ENSG00000196139	13.4961	17.4479	0.369411	3.1877e-05	0.000410877	protein_coding
NUDT1	ENSG00000106268	17.397	12.6004	-0.459739	3.18963e-05	0.000410877	protein_coding
ANO6	ENSG00000177119	10.9997	9.03519	-0.284854	3.19337e-05	0.000410975	protein_coding
RXRB	ENSG00000204231	9.15639	6.49856	-0.502287	3.19786e-05	0.000411171	protein_coding
SMN2	ENSG00000205571	1.37612	0.648653	-1.08912	3.22126e-05	0.000413794	protein_coding
SZRD1	ENSG00000055070	48.3868	59.1948	0.290105	3.24055e-05	0.000415885	protein_coding
PHF14	ENSG00000106443	7.66956	6.29612	-0.284802	3.30946e-05	0.000424335	protein_coding
SHLD2	ENSG00000122376	9.78285	7.17974	-0.440968	3.32278e-05	0.000425649	protein_coding
IFT122	ENSG00000163913	3.07098	2.22149	-0.475248	3.33973e-05	0.000427424	protein_coding
TCOF1	ENSG00000070814	10.6328	13.8842	0.382203	3.34826e-05	0.000427769	protein_coding
ABAT	ENSG00000183044	26.5203	20.1844	-0.394494	3.35162e-05	0.000427769	protein_coding
SESTD1	ENSG00000187231	3.29218	2.4692	-0.414621	3.35171e-05	0.000427769	protein_coding
HDAC11	ENSG00000163517	29.4925	24.1151	-0.292157	3.36459e-05	0.000429016	protein_coding
ANAPC16	ENSG00000166295	14.426	11.6217	-0.313177	3.39532e-05	0.000432535	protein_coding
GNPAT	ENSG00000116906	27.3278	22.1387	-0.303331	3.39964e-05	0.000432687	protein_coding
C3orf38	ENSG00000179021	29.9891	37.0539	0.306009	3.4421e-05	0.000437689	protein_coding
ESYT3	ENSG00000158220	0.665671	0.334865	-1.0296	3.45443e-05	0.000438852	protein_coding
VPS54	ENSG00000143952	5.48388	4.02707	-0.445275	3.47133e-05	0.000440595	protein_coding
MSN	ENSG00000147065	50.0009	61.3149	0.293838	3.48525e-05	0.000441128	protein_coding
FTSJ3	ENSG00000108592	11.4237	9.16826	-0.317083	3.48966e-05	0.000441128	protein_coding
TAF1	ENSG00000147133	3.33125	4.31803	0.373351	3.49322e-05	0.000441128	protein_coding
FRMD8	ENSG00000126391	7.55724	11.2664	0.573775	3.49331e-05	0.000441128	protein_coding
UBR4	ENSG00000127481	9.35719	11.3523	0.278178	3.49352e-05	0.000441128	protein_coding
CCSAP	ENSG00000154429	5.30062	3.93802	-0.431274	3.49468e-05	0.000441128	protein_coding
TVP23B	ENSG00000171928	7.42833	9.65922	0.380897	3.49959e-05	0.000441344	protein_coding
SYF2	ENSG00000117614	10.357	13.6587	0.40189	3.52139e-05	0.000443689	protein_coding
PARP8	ENSG00000151883	1.06264	0.658333	-0.690274	3.53106e-05	0.000444502	protein_coding
PILRB	ENSG00000121716	0.492657	0.941273	0.932923	3.54087e-05	0.00044495	protein_coding
IP6K3	ENSG00000161896	5.91679	3.43367	-0.781737	3.54106e-05	0.00044495	protein_coding
SLC38A7	ENSG00000103042	4.5073	6.40883	0.507302	3.57163e-05	0.00044822	protein_coding
ZDHHC22	ENSG00000177108	3.66746	2.28757	-0.672913	3.57357e-05	0.00044822	protein_coding
DOLPP1	ENSG00000167130	21.8541	16.7412	-0.389789	3.57895e-05	0.000448488	protein_coding
CLCN5	ENSG00000171365	39.1543	30.9503	-0.33959	3.60311e-05	0.000451107	protein_coding
NAV1	ENSG00000134369	7.77771	6.41002	-0.280517	3.62868e-05	0.000453494	protein_coding
EIF4B	ENSG00000063046	112.207	94.682	-0.245289	3.63327e-05	0.000453494	protein_coding
GLA	ENSG00000102393	9.11463	12.1817	0.418086	3.63455e-05	0.000453494	protein_coding
ZNF316	ENSG00000205903	4.10013	2.797	-0.549764	3.6353e-05	0.000453494	protein_coding
GBP1	ENSG00000117228	0.670563	0.252604	-1.4078	3.64605e-05	0.000454424	protein_coding
CCDC137	ENSG00000185298	36.9972	47.4142	0.357127	3.66023e-05	0.00045578	protein_coding
MCRIP2	ENSG00000172366	2.145	3.34032	0.64401	3.66854e-05	0.000456405	protein_coding
KPNA5	ENSG00000196911	1.45419	2.11357	0.548121	3.67501e-05	0.000456744	protein_coding
PSMA5	ENSG00000143106	65.4438	79.7325	0.284812	3.67917e-05	0.000456744	protein_coding
ST6GAL2	ENSG00000144057	9.8712	7.14462	-0.46158	3.68118e-05	0.000456744	protein_coding
MMP24OS	ENSG00000126005	1.71622	0.940298	-0.861405	3.70024e-05	0.000458697	protein_coding
MCUR1	ENSG00000050393	5.11981	3.85488	-0.406831	3.71151e-05	0.000459682	protein_coding
ARL1	ENSG00000120805	20.4297	15.9902	-0.352701	3.72696e-05	0.000461182	protein_coding
PRKX	ENSG00000183943	4.06453	2.6203	-0.631525	3.73283e-05	0.000461496	protein_coding
DNTTIP1	ENSG00000101457	39.7457	48.0971	0.275211	3.7607e-05	0.000464525	protein_coding
SUPT6H	ENSG00000109111	23.527	28.1079	0.256072	3.77454e-05	0.000465819	protein_coding
KCNMB4	ENSG00000135643	7.19146	5.50204	-0.387697	3.80014e-05	0.000468333	protein_coding
EXT1	ENSG00000182197	4.08946	2.89147	-0.501585	3.80606e-05	0.000468333	protein_coding
AHRR	ENSG00000286169	0.553984	1.22606	1.1396	3.80801e-05	0.000468333	protein_coding
AURKB	ENSG00000178999	44.7307	35.682	-0.324285	3.80846e-05	0.000468333	protein_coding
TMEM106C	ENSG00000134291	26.2126	32.8031	0.322496	3.82637e-05	0.000470117	protein_coding
DMAC2L	ENSG00000125375	2.82842	1.76418	-0.674849	3.84162e-05	0.000471349	protein_coding
EPHA4	ENSG00000116106	1.28752	1.98563	0.61339	3.84322e-05	0.000471349	protein_coding
UBL5	ENSG00000198258	59.8497	73.7939	0.301658	3.86415e-05	0.000473495	protein_coding
REPS2	ENSG00000169891	0.801177	0.506153	-0.668991	3.86898e-05	0.000473668	protein_coding
FANCD2	ENSG00000144554	38.0103	31.2822	-0.280657	3.8945e-05	0.000476171	protein_coding
UBN2	ENSG00000157741	2.53163	3.25517	0.365379	3.89632e-05	0.000476171	protein_coding
BCL9L	ENSG00000186174	1.41871	2.30116	0.697522	3.90123e-05	0.000476249	protein_coding
ERBB3	ENSG00000065361	7.96413	10.4608	0.393417	3.90385e-05	0.000476249	protein_coding
SLC24A3	ENSG00000185052	1.74089	1.00135	-0.79794	3.91071e-05	0.000476666	protein_coding
RAVER2	ENSG00000162437	4.04254	2.71183	-0.588059	3.92635e-05	0.00047815	protein_coding
CDCA5	ENSG00000146670	53.4588	63.8656	0.256375	3.94502e-05	0.000480001	protein_coding
TLN2	ENSG00000171914	5.16561	3.76557	-0.456383	3.9805e-05	0.000483812	protein_coding
PDCD2L	ENSG00000126249	8.27607	12.0704	0.539478	3.98335e-05	0.000483812	protein_coding
SLC5A3	ENSG00000198743	2.16495	1.61297	-0.426706	3.99287e-05	0.000484543	protein_coding
HSDL2	ENSG00000119471	28.7717	23.5515	-0.289763	3.99742e-05	0.000484669	protein_coding
NSD2	ENSG00000109685	16.1799	13.581	-0.252513	4.01211e-05	0.000486024	protein_coding
RAD54L	ENSG00000085999	12.0762	15.4558	0.353554	4.0338e-05	0.000488224	protein_coding
RNF11	ENSG00000123091	24.4501	30.3698	0.314461	4.04068e-05	0.000488629	protein_coding
FGGY	ENSG00000172456	2.42588	1.6916	-0.520661	4.05331e-05	0.000489728	protein_coding
MPP5	ENSG00000072415	3.48575	4.66838	0.422197	4.0601e-05	0.000489888	protein_coding
TRDMT1	ENSG00000107614	0.952747	0.619104	-0.620126	4.06279e-05	0.000489888	protein_coding
PCYT1A	ENSG00000161217	10.6273	12.9881	0.290354	4.06663e-05	0.000489888	protein_coding
EPDR1	ENSG00000086289	28.0923	21.0417	-0.410878	4.07007e-05	0.000489888	protein_coding
IGF2BP3	ENSG00000136231	9.07474	7.09099	-0.355604	4.07236e-05	0.000489888	protein_coding
ZFYVE26	ENSG00000072121	1.68423	2.26086	0.42245	4.08027e-05	0.000490412	protein_coding
RAB7A	ENSG00000075785	87.0197	69.8592	-0.317118	4.10799e-05	0.000493316	protein_coding
TTC7B	ENSG00000165914	1.67441	1.14474	-0.541567	4.13012e-05	0.000495542	protein_coding
ERLIN2	ENSG00000147475	9.57992	7.83486	-0.290863	4.17885e-05	0.000500954	protein_coding
NEXN	ENSG00000162614	5.93317	4.33713	-0.457685	4.19437e-05	0.000502379	protein_coding
DHCR7	ENSG00000172893	13.9471	18.1328	0.375087	4.20803e-05	0.000503023	protein_coding
GSTM4	ENSG00000168765	5.23131	3.82976	-0.454297	4.20977e-05	0.000503023	protein_coding
EIF1AD	ENSG00000175376	10.4535	14.5221	0.474847	4.21066e-05	0.000503023	protein_coding
TXLNG	ENSG00000086712	9.35766	6.8773	-0.446143	4.24845e-05	0.000506848	protein_coding
BCL2L2	ENSG00000129473	10.6604	8.12923	-0.39106	4.25002e-05	0.000506848	protein_coding
RRP12	ENSG00000052749	5.47634	7.25971	0.403994	4.25384e-05	0.000506867	protein_coding
KHDC4	ENSG00000132680	11.5747	14.6259	0.338876	4.25849e-05	0.000506939	protein_coding
PLTP	ENSG00000100979	9.0074	12.1313	0.428758	4.26526e-05	0.000506939	protein_coding
MBTPS2	ENSG00000012174	4.67212	3.55264	-0.393795	4.26545e-05	0.000506939	protein_coding
PDIK1L	ENSG00000175087	3.81592	5.21007	0.452791	4.28851e-05	0.000509242	protein_coding
DNASE2	ENSG00000105612	5.72211	8.277	0.529695	4.3064e-05	0.000510564	protein_coding
RAP2A	ENSG00000125249	8.42125	6.35107	-0.412834	4.30866e-05	0.000510564	protein_coding
CLOCK	ENSG00000134852	6.79292	5.41998	-0.32308	4.31073e-05	0.000510564	protein_coding
SS18L1	ENSG00000184402	14.6476	11.6829	-0.326053	4.31696e-05	0.000510765	protein_coding
TRMT1	ENSG00000104907	11.8879	17.3245	0.543137	4.31981e-05	0.000510765	protein_coding
CHRND	ENSG00000135902	97.4433	78.4298	-0.314572	4.33745e-05	0.000512413	protein_coding
RAB39B	ENSG00000155961	1.34811	0.69254	-0.982742	4.34252e-05	0.000512574	protein_coding
ARID5A	ENSG00000196843	10.5015	16.2226	0.631099	4.34765e-05	0.000512741	protein_coding
VPS29	ENSG00000111237	18.7017	14.6506	-0.351882	4.35676e-05	0.000513377	protein_coding
B4GALT5	ENSG00000158470	41.4465	34.9093	-0.247345	4.37545e-05	0.00051514	protein_coding
GFPT2	ENSG00000131459	4.23238	3.05106	-0.479229	4.39573e-05	0.000517088	protein_coding
HCG18	ENSG00000231074	3.47489	2.63025	-0.399971	4.41428e-05	0.000518828	lncRNA
BIN3	ENSG00000147439	6.05696	7.76911	0.35824	4.4245e-05	0.000519587	protein_coding
ZNF267	ENSG00000185947	6.74479	8.6008	0.351174	4.43498e-05	0.000520376	protein_coding
RIDA	ENSG00000132541	20.7168	15.19	-0.447592	4.46604e-05	0.000523576	protein_coding
ACOX3	ENSG00000087008	6.86548	4.88698	-0.482558	4.48596e-05	0.000525464	protein_coding
IL1RAPL2	ENSG00000189108	3.01488	1.77259	-0.775985	4.48975e-05	0.000525464	protein_coding
DTX4	ENSG00000110042	13.6945	10.8802	-0.334536	4.53252e-05	0.000530021	protein_coding
NPAT	ENSG00000149308	4.82056	6.25785	0.376759	4.55211e-05	0.000531862	protein_coding
CEP162	ENSG00000135315	3.32934	4.70562	0.491854	4.55755e-05	0.000532047	protein_coding
TMEM47	ENSG00000147027	42.394	35.0147	-0.275841	4.56379e-05	0.000532052	protein_coding
CCDC34	ENSG00000109881	16.1445	12.2196	-0.397232	4.56528e-05	0.000532052	protein_coding
FAM171B	ENSG00000144369	6.94287	5.31844	-0.387957	4.57276e-05	0.000532474	protein_coding
BET1	ENSG00000105829	5.25865	7.06894	0.4301	4.57937e-05	0.000532639	protein_coding
PDLIM3	ENSG00000154553	14.421	12.1247	-0.250437	4.5832e-05	0.000532639	protein_coding
UBXN2A	ENSG00000173960	4.60281	3.37424	-0.447567	4.58574e-05	0.000532639	protein_coding
OIP5-AS1	ENSG00000247556	8.74491	7.15594	-0.287847	4.60387e-05	0.000534297	lncRNA
CHD8	ENSG00000100888	6.43654	7.87388	0.289165	4.65942e-05	0.00054029	protein_coding
FST	ENSG00000134363	3.16799	5.39525	0.765139	4.6905e-05	0.00054304	protein_coding
RO60	ENSG00000116747	7.34555	5.7239	-0.356843	4.69161e-05	0.00054304	protein_coding
POLE	ENSG00000177084	14.9547	17.8558	0.255525	4.69493e-05	0.00054304	protein_coding
AC064807.1	ENSG00000228801	1.38344	0.737835	-0.932331	4.70075e-05	0.000543259	lncRNA
IFT57	ENSG00000114446	11.8813	8.94816	-0.402911	4.72871e-05	0.000546034	protein_coding
CD164	ENSG00000135535	41.2737	48.6731	0.237841	4.7615e-05	0.000549361	protein_coding
ISLR	ENSG00000129009	14.0433	20.1707	0.522752	4.7881e-05	0.00055197	protein_coding
MYT1L	ENSG00000186487	0.42538	0.621231	0.542743	4.7963e-05	0.000552454	protein_coding
CENPA	ENSG00000115163	12.5538	8.58309	-0.539752	4.80916e-05	0.000553418	protein_coding
INTS6L	ENSG00000165359	9.49674	7.52886	-0.334887	4.81268e-05	0.000553418	protein_coding
C22orf39	ENSG00000242259	4.1266	2.91965	-0.503142	4.82157e-05	0.000553557	protein_coding
SMAD1	ENSG00000170365	4.60892	6.24658	0.441629	4.8219e-05	0.000553557	protein_coding
GOLT1B	ENSG00000111711	20.4717	25.2175	0.303353	4.83401e-05	0.000554487	protein_coding
ERBIN	ENSG00000112851	9.70741	8.04906	-0.270566	4.84472e-05	0.000554984	protein_coding
TMA7	ENSG00000232112	143.575	176.579	0.298771	4.84637e-05	0.000554984	protein_coding
PCDH15	ENSG00000150275	0.286545	0.123622	-1.25596	4.86892e-05	0.000557105	protein_coding
SLC25A4	ENSG00000151729	3.36929	2.39339	-0.490854	4.89716e-05	0.000559754	protein_coding
USP14	ENSG00000101557	37.4743	31.5047	-0.250681	4.90018e-05	0.000559754	protein_coding
RAD51C	ENSG00000108384	8.94494	6.96977	-0.357139	4.93278e-05	0.000563014	protein_coding
ZNHIT3	ENSG00000273611	7.72423	9.78981	0.340534	4.96763e-05	0.000566401	protein_coding
ASB1	ENSG00000065802	9.68232	7.73892	-0.320453	4.97066e-05	0.000566401	protein_coding
SSPN	ENSG00000123096	0.447587	0.154916	-1.48478	4.97953e-05	0.000566944	protein_coding
BAHD1	ENSG00000140320	8.56437	11.2075	0.388462	5.00015e-05	0.000568824	protein_coding
CASC15	ENSG00000272168	0.251072	0.154236	-0.701623	5.02747e-05	0.000571462	lncRNA
NUCKS1	ENSG00000069275	172.239	146.376	-0.234834	5.03336e-05	0.000571661	protein_coding
EMC9	ENSG00000100908	18.6686	13.7048	-0.446134	5.04055e-05	0.000572007	protein_coding
CYTH1	ENSG00000108669	3.79644	5.18363	0.44787	5.1059e-05	0.000578948	protein_coding
MMADHC	ENSG00000168288	37.0458	45.8063	0.306618	5.11207e-05	0.000579173	protein_coding
FZD2	ENSG00000180340	13.2463	18.4609	0.480053	5.12319e-05	0.000579957	protein_coding
FADD	ENSG00000168040	11.9037	16.0873	0.433321	5.13649e-05	0.000580986	protein_coding
HIP1	ENSG00000127946	31.2123	24.9125	-0.325044	5.16441e-05	0.000583216	protein_coding
APOBEC3C	ENSG00000244509	0.734846	1.52112	1.04232	5.16464e-05	0.000583216	protein_coding
EMP2	ENSG00000213853	14.3629	12.1161	-0.245267	5.1759e-05	0.00058401	protein_coding
DCAF10	ENSG00000122741	5.74931	4.06915	-0.496814	5.20764e-05	0.000586718	protein_coding
EPB41	ENSG00000159023	2.63351	3.26544	0.310916	5.20838e-05	0.000586718	protein_coding
LBR	ENSG00000143815	35.5216	30.2035	-0.234227	5.25194e-05	0.000591143	protein_coding
ARMC1	ENSG00000104442	27.269	21.8763	-0.320845	5.26986e-05	0.000592677	protein_coding
MRPS16	ENSG00000182180	36.5031	29.8816	-0.287818	5.28415e-05	0.000593801	protein_coding
MPPED2	ENSG00000066382	2.06503	0.997981	-1.05731	5.29406e-05	0.000594432	protein_coding
CCDC144NL-AS1	ENSG00000233098	10.2676	8.48017	-0.277631	5.31587e-05	0.000596055	lncRNA
ADARB1	ENSG00000197381	1.85157	2.47991	0.425388	5.31714e-05	0.000596055	protein_coding
POP4	ENSG00000105171	15.0902	11.9482	-0.337482	5.32836e-05	0.000596517	protein_coding
PALB2	ENSG00000083093	8.81469	11.2149	0.347346	5.33395e-05	0.000596517	protein_coding
SAMD11	ENSG00000187634	1.42605	2.9508	1.06437	5.33421e-05	0.000596517	protein_coding
MZT1	ENSG00000204899	34.5167	28.1414	-0.294003	5.3473e-05	0.000597456	protein_coding
FCHO2	ENSG00000157107	3.80533	4.9811	0.388466	5.35125e-05	0.000597456	protein_coding
HJV	ENSG00000168509	4.20002	2.3874	-0.808073	5.36467e-05	0.00059847	protein_coding
JARID2	ENSG00000008083	5.56751	4.28562	-0.377516	5.37207e-05	0.000598812	protein_coding
KIF2C	ENSG00000142945	58.5237	71.0882	0.279435	5.38496e-05	0.000599765	protein_coding
RPL38	ENSG00000172809	60.9892	75.982	0.31773	5.3937e-05	0.000600255	protein_coding
ERCC1	ENSG00000012061	6.30726	4.43794	-0.51131	5.42378e-05	0.000603117	protein_coding
WASHC2A	ENSG00000099290	5.25168	6.93575	0.40241	5.45196e-05	0.000605594	protein_coding
VAMP3	ENSG00000049245	36.4093	29.7725	-0.289447	5.45481e-05	0.000605594	protein_coding
RBM18	ENSG00000119446	9.26488	6.7909	-0.456996	5.46482e-05	0.000606214	protein_coding
CLIP2	ENSG00000106665	5.38176	3.25166	-0.728582	5.46918e-05	0.000606214	protein_coding
IPO5	ENSG00000065150	53.2745	63.1301	0.244596	5.48472e-05	0.00060745	protein_coding
GLRX3	ENSG00000108010	21.1904	25.7916	0.28502	5.49412e-05	0.000608004	protein_coding
SURF1	ENSG00000148290	14.169	9.90898	-0.515636	5.51321e-05	0.000608973	protein_coding
TCHH	ENSG00000159450	3.04496	4.38836	0.526278	5.51452e-05	0.000608973	protein_coding
RPS7	ENSG00000171863	136.508	110.611	-0.303359	5.51609e-05	0.000608973	protein_coding
SREBF2	ENSG00000198911	41.5618	32.9333	-0.33706	5.52773e-05	0.000609771	protein_coding
TMEM25	ENSG00000149582	2.26689	3.35197	0.570322	5.54378e-05	0.000610335	protein_coding
RPL10A	ENSG00000198755	466.95	554.72	0.248537	5.55018e-05	0.000610335	protein_coding
NOB1	ENSG00000141101	42.1719	51.8609	0.299749	5.55043e-05	0.000610335	protein_coding
WDFY1	ENSG00000085449	19.3442	15.6155	-0.309548	5.55051e-05	0.000610335	protein_coding
HCCS	ENSG00000004961	25.6721	33.4684	0.383852	5.66422e-05	0.000622344	protein_coding
SPIRE2	ENSG00000204991	0.426586	0.813946	0.919256	5.67127e-05	0.000622623	protein_coding
CSK	ENSG00000103653	11.041	7.92773	-0.480061	5.69791e-05	0.000625051	protein_coding
ATF3	ENSG00000162772	12.2399	9.36088	-0.38167	5.70966e-05	0.000625844	protein_coding
TUBA1C	ENSG00000167553	124.176	148.615	0.258907	5.72964e-05	0.000627536	protein_coding
SNN	ENSG00000184602	10.1043	7.45169	-0.440017	5.75025e-05	0.000629295	protein_coding
ATP5PF	ENSG00000154723	62.484	48.2739	-0.370736	5.76223e-05	0.000630107	protein_coding
IFT20	ENSG00000109083	5.21684	3.49103	-0.580546	5.78065e-05	0.000631234	protein_coding
SP4	ENSG00000105866	6.22049	4.79645	-0.374455	5.78225e-05	0.000631234	protein_coding
RPL6	ENSG00000089009	255.778	308.744	0.271539	5.78624e-05	0.000631234	protein_coding
PRMT1	ENSG00000126457	65.3171	54.7355	-0.255104	5.80266e-05	0.000632174	protein_coding
EIF3E	ENSG00000104408	90.8503	111.535	0.296131	5.804e-05	0.000632174	protein_coding
STOX2	ENSG00000173320	1.93764	1.23182	-0.65158	5.81836e-05	0.00063324	protein_coding
AP000662.1	ENSG00000254602	2.34656	1.28565	-0.845492	5.84881e-05	0.000636052	lncRNA
ANGEL2	ENSG00000174606	6.46643	4.71928	-0.447168	5.85923e-05	0.000636685	protein_coding
PLCB2	ENSG00000137841	0.183165	0.47748	1.37592	5.89028e-05	0.00063909	protein_coding
RIMS4	ENSG00000101098	41.1251	31.795	-0.37395	5.89061e-05	0.00063909	protein_coding
DOCK1	ENSG00000150760	13.5667	11.2525	-0.271039	5.89682e-05	0.000639262	protein_coding
DDX20	ENSG00000064703	13.8336	16.5526	0.25903	5.95756e-05	0.00064534	protein_coding
SMG6	ENSG00000070366	3.81921	2.91827	-0.392973	5.96265e-05	0.000645386	protein_coding
CSNK1E	ENSG00000213923	12.2182	15.8276	0.372311	5.97651e-05	0.000646379	protein_coding
CHST9	ENSG00000154080	0.958049	1.55849	0.710446	5.99517e-05	0.000647891	protein_coding
NSMAF	ENSG00000035681	10.3135	8.3623	-0.300647	6.00061e-05	0.000647972	protein_coding
C9orf64	ENSG00000165118	9.55802	6.81698	-0.481001	6.03576e-05	0.000651259	protein_coding
FGF2	ENSG00000138685	4.85736	6.2754	0.370341	6.0541e-05	0.000652729	protein_coding
CREBRF	ENSG00000164463	0.381518	0.614243	0.689954	6.08312e-05	0.000654802	protein_coding
BTBD3	ENSG00000132640	2.49213	3.72746	0.58728	6.08534e-05	0.000654802	protein_coding
ATP6V0A1	ENSG00000033627	2.65906	3.45707	0.376166	6.08755e-05	0.000654802	protein_coding
GALNT7	ENSG00000109586	12.8087	10.4415	-0.295549	6.10004e-05	0.000655451	protein_coding
ADAM11	ENSG00000073670	1.31158	0.735449	-0.852771	6.1049e-05	0.000655451	protein_coding
LARP1B	ENSG00000138709	3.00061	2.15061	-0.474545	6.10781e-05	0.000655451	protein_coding
RUNX1	ENSG00000159216	3.29294	4.54049	0.463436	6.13493e-05	0.000657851	protein_coding
C4orf3	ENSG00000164096	18.144	13.717	-0.398454	6.20755e-05	0.000665122	protein_coding
YEATS2	ENSG00000163872	14.1731	11.85	-0.258366	6.23275e-05	0.000667305	protein_coding
AGPS	ENSG00000018510	13.1191	10.7939	-0.282409	6.24683e-05	0.000668295	protein_coding
PLXNA2	ENSG00000076356	3.56129	2.75933	-0.374469	6.26522e-05	0.000669744	protein_coding
MAFF	ENSG00000185022	0.621643	1.10409	0.834099	6.28314e-05	0.000671141	protein_coding
MTMR10	ENSG00000166912	4.21125	3.15489	-0.420561	6.29826e-05	0.000672236	protein_coding
NT5C2	ENSG00000076685	13.8275	11.1733	-0.309694	6.30471e-05	0.000672405	protein_coding
PPP6R2	ENSG00000100239	6.28935	4.35512	-0.539782	6.34008e-05	0.000675656	protein_coding
EPAS1	ENSG00000116016	1.26442	0.796195	-0.683345	6.35252e-05	0.000676038	protein_coding
KIAA0100	ENSG00000007202	35.4983	28.9652	-0.293537	6.35592e-05	0.000676038	protein_coding
KRT8	ENSG00000170421	0.2625	0.615579	1.21552	6.35834e-05	0.000676038	protein_coding
SRGAP2C	ENSG00000171943	2.90783	2.16068	-0.428452	6.39407e-05	0.000679314	protein_coding
RBM22	ENSG00000086589	12.9739	15.965	0.298508	6.39987e-05	0.000679409	protein_coding
PLAGL2	ENSG00000126003	19.27	24.0835	0.321525	6.47061e-05	0.000686391	protein_coding
IGFBPL1	ENSG00000137142	35.7619	27.4069	-0.383771	6.48792e-05	0.000686401	protein_coding
KIF3B	ENSG00000101350	23.3492	28.9822	0.311069	6.48866e-05	0.000686401	protein_coding
AFP	ENSG00000081051	9.28362	6.59309	-0.493322	6.49182e-05	0.000686401	protein_coding
RFTN1	ENSG00000131378	2.19945	1.42958	-0.619109	6.49461e-05	0.000686401	protein_coding
MAPK6	ENSG00000069956	24.3542	29.4473	0.274381	6.49553e-05	0.000686401	protein_coding
GFPT1	ENSG00000198380	8.76873	6.99669	-0.322572	6.50848e-05	0.000687244	protein_coding
RPLP0	ENSG00000089157	484.711	614.388	0.341931	6.64091e-05	0.000700692	protein_coding
HIVEP3	ENSG00000127124	0.418978	0.219622	-0.946613	6.66674e-05	0.000702881	protein_coding
PPIAP22	ENSG00000198618	157.764	116.316	-0.436771	6.6861e-05	0.000704385	processed_pseudogene
SLC6A15	ENSG00000072041	2.04662	1.38812	-0.555826	6.70239e-05	0.000705563	protein_coding
P2RY1	ENSG00000169860	7.7637	5.55355	-0.479373	6.71385e-05	0.000706231	protein_coding
ZC3H7B	ENSG00000100403	9.15208	6.66526	-0.45622	6.73978e-05	0.000708421	protein_coding
SFT2D3	ENSG00000173349	7.26066	5.56285	-0.383726	6.76754e-05	0.000710797	protein_coding
DNAJC21	ENSG00000168724	6.15399	4.70069	-0.395251	6.78747e-05	0.000712349	protein_coding
CDC27	ENSG00000004897	23.6583	19.8596	-0.252954	6.81722e-05	0.000714928	protein_coding
MAD2L1BP	ENSG00000124688	34.2188	41.9684	0.293018	6.85558e-05	0.000718407	protein_coding
CRY1	ENSG00000008405	11.1559	9.00359	-0.310118	6.88086e-05	0.000720509	protein_coding
MAP3K11	ENSG00000173327	3.79638	5.90574	0.636636	6.89097e-05	0.000721022	protein_coding
KNSTRN	ENSG00000128944	30.5768	24.5682	-0.318044	6.90183e-05	0.000721612	protein_coding
SNRPD2	ENSG00000125743	139.588	167.671	0.26402	6.91818e-05	0.000722774	protein_coding
OLFML2A	ENSG00000185585	17.6559	13.6659	-0.369247	6.96112e-05	0.000726711	protein_coding
MAF	ENSG00000178573	3.60267	2.73607	-0.392912	6.97329e-05	0.000727433	protein_coding
CBWD3	ENSG00000196873	0.520378	0.26481	-0.982728	7.06879e-05	0.000736839	protein_coding
ABCC8	ENSG00000006071	0.280367	0.136779	-1.02652	7.0871e-05	0.00073819	protein_coding
PCSK6	ENSG00000140479	3.83977	2.51107	-0.611683	7.09535e-05	0.000738494	protein_coding
CEND1	ENSG00000184524	6.8011	3.1062	-1.15794	7.11698e-05	0.000739917	protein_coding
SMOC1	ENSG00000198732	0.130933	0.382596	1.52438	7.11974e-05	0.000739917	protein_coding
KLF6	ENSG00000067082	3.76789	2.59137	-0.540029	7.14584e-05	0.000742072	protein_coding
COMMD4	ENSG00000140365	8.10157	10.5863	0.388612	7.16945e-05	0.000743965	protein_coding
PFDN6	ENSG00000204220	19.1911	24.2239	0.336808	7.224e-05	0.000749063	protein_coding
DDX41	ENSG00000183258	30.3862	36.0687	0.24682	7.22994e-05	0.000749117	protein_coding
NEK7	ENSG00000151414	4.19981	2.85033	-0.562212	7.28647e-05	0.000754409	protein_coding
LINC00945	ENSG00000232539	5.13751	2.15318	-1.28643	7.30789e-05	0.00075606	lncRNA
RPL13	ENSG00000167526	130.177	159.51	0.293491	7.33384e-05	0.000758177	protein_coding
TRAPPC6B	ENSG00000182400	12.0863	9.4862	-0.351205	7.38655e-05	0.000763056	protein_coding
APPBP2	ENSG00000062725	4.71707	3.71529	-0.347427	7.42326e-05	0.000766276	protein_coding
TNRC6B	ENSG00000100354	2.6243	2.00088	-0.396016	7.52344e-05	0.000775764	protein_coding
MARCKSL1	ENSG00000175130	155.223	182.588	0.233656	7.5264e-05	0.000775764	protein_coding
AP5B1	ENSG00000254470	4.94749	6.31535	0.351747	7.5706e-05	0.000779738	protein_coding
IGFBP6	ENSG00000167779	7.19584	11.742	0.712878	7.59669e-05	0.000781843	protein_coding
ZBTB8OS	ENSG00000176261	7.98661	10.2012	0.355953	7.60512e-05	0.000782128	protein_coding
CDK11B	ENSG00000248333	18.1805	23.187	0.350844	7.6301e-05	0.000784113	protein_coding
UNG	ENSG00000076248	39.2472	48.5648	0.309704	7.66252e-05	0.00078686	protein_coding
TNIP2	ENSG00000168884	6.56953	9.2391	0.494828	7.67031e-05	0.000787075	protein_coding
IL4R	ENSG00000077238	30.3136	36.1288	0.252941	7.71925e-05	0.00079151	protein_coding
PAQR8	ENSG00000170915	3.78909	2.74505	-0.461247	7.72905e-05	0.000791927	protein_coding
LINC02397	ENSG00000205056	0.890433	0.549952	-0.700579	7.75407e-05	0.000793492	lncRNA
GOLGA4	ENSG00000144674	8.48488	10.2266	0.271489	7.75581e-05	0.000793492	protein_coding
MPDZ	ENSG00000107186	13.3743	11.0559	-0.276008	7.77026e-05	0.000794383	protein_coding
MEIS2	ENSG00000134138	1.56838	1.12362	-0.486022	7.79986e-05	0.00079682	protein_coding
PTPRR	ENSG00000153233	0.72106	0.374757	-0.922378	7.81098e-05	0.000797366	protein_coding
CGN	ENSG00000143375	2.57364	3.59441	0.481011	7.81903e-05	0.000797599	protein_coding
FAM149B1	ENSG00000138286	1.41317	0.898115	-0.659822	7.82561e-05	0.000797682	protein_coding
RCC2	ENSG00000179051	73.343	86.9074	0.244776	7.83905e-05	0.000797754	protein_coding
GTF2H1	ENSG00000110768	12.9257	15.5199	0.263671	7.84268e-05	0.000797754	protein_coding
CDKN2C	ENSG00000123080	17.0851	12.7761	-0.41573	7.84363e-05	0.000797754	protein_coding
LUZP1	ENSG00000169641	7.22613	8.98051	0.311826	7.86198e-05	0.000798828	protein_coding
NOC3L	ENSG00000173145	10.6622	13.9143	0.382356	7.86575e-05	0.000798828	protein_coding
TINF2	ENSG00000092330	12.1681	9.57778	-0.343879	7.87883e-05	0.000799568	protein_coding
ITGB1BP1	ENSG00000119185	4.09833	3.13002	-0.386371	7.88997e-05	0.000800111	protein_coding
ASS1	ENSG00000130707	300.547	237.88	-0.337481	7.90281e-05	0.000800826	protein_coding
FZD6	ENSG00000164930	2.23559	3.4017	0.60333	7.93031e-05	0.000801759	protein_coding
ATXN7L3B	ENSG00000253719	41.2477	50.3131	0.287166	7.93382e-05	0.000801759	protein_coding
NGLY1	ENSG00000151092	6.17603	4.8144	-0.360094	7.93388e-05	0.000801759	protein_coding
NGRN	ENSG00000182768	10.8279	8.67456	-0.31894	7.93522e-05	0.000801759	protein_coding
LRP5	ENSG00000162337	22.1462	13.688	-0.693906	7.96777e-05	0.00080446	protein_coding
RMC1	ENSG00000141452	10.5522	13.5787	0.361819	7.99193e-05	0.00080631	protein_coding
ARMC8	ENSG00000114098	16.0761	19.2726	0.262148	8.00013e-05	0.00080632	protein_coding
UNK	ENSG00000132478	6.35783	4.71301	-0.429077	8.00813e-05	0.00080632	protein_coding
GIT1	ENSG00000108262	18.8688	24.791	0.392673	8.00953e-05	0.00080632	protein_coding
FAM86C1	ENSG00000158483	5.85451	3.93582	-0.574821	8.02801e-05	0.000807592	protein_coding
ITPKB	ENSG00000143772	7.84623	10.2507	0.38453	8.04325e-05	0.000808537	protein_coding
GHITM	ENSG00000165678	58.1172	69.734	0.262366	8.05154e-05	0.000808782	protein_coding
ARHGAP18	ENSG00000146376	11.0865	8.66158	-0.355258	8.06473e-05	0.000809518	protein_coding
ZNF704	ENSG00000164684	20.6808	16.6998	-0.308935	8.08498e-05	0.000810962	protein_coding
SEC63	ENSG00000025796	15.9696	13.4668	-0.24587	8.10591e-05	0.000812032	protein_coding
CCT5	ENSG00000150753	98.1714	81.8615	-0.261866	8.1074e-05	0.000812032	protein_coding
TRPC1	ENSG00000144935	3.6084	2.57041	-0.494771	8.14086e-05	0.000814794	protein_coding
AGO2	ENSG00000123908	14.1574	11.2784	-0.326905	8.1588e-05	0.000815998	protein_coding
WDFY2	ENSG00000139668	3.69814	2.78815	-0.404857	8.17212e-05	0.000816739	protein_coding
ITGA7	ENSG00000135424	19.5538	15.1595	-0.368786	8.18148e-05	0.000816859	protein_coding
MORC2	ENSG00000133422	15.1653	17.9556	0.244263	8.18514e-05	0.000816859	protein_coding
FOSL1	ENSG00000175592	0.477211	1.33653	1.49591	8.25591e-05	0.000823327	protein_coding
RPLP0P2	ENSG00000243742	1.84592	2.83508	0.614615	8.29866e-05	0.000826994	transcribed_processed_pseudogene
TMEM132D	ENSG00000151952	0.469406	0.229273	-1.02669	8.30661e-05	0.00082719	protein_coding
DENND4A	ENSG00000174485	2.07697	1.47954	-0.492882	8.31489e-05	0.000827418	protein_coding
ARHGAP24	ENSG00000138639	2.40595	3.1981	0.412447	8.32658e-05	0.000827985	protein_coding
VAMP8	ENSG00000118640	2.70222	5.15325	0.944868	8.35004e-05	0.000829721	protein_coding
SMARCD3	ENSG00000082014	25.3822	20.1496	-0.329409	8.36889e-05	0.000830997	protein_coding
CHMP2B	ENSG00000083937	45.3883	37.3312	-0.279373	8.40734e-05	0.000834216	protein_coding
ATPAF1	ENSG00000123472	21.4305	17.2832	-0.310438	8.43793e-05	0.00083665	protein_coding
PSMB3	ENSG00000277791	144.126	170.415	0.241398	8.51928e-05	0.000843685	protein_coding
DTD2	ENSG00000129480	4.5971	3.05477	-0.596331	8.52108e-05	0.000843685	protein_coding
RPS15A	ENSG00000134419	109.65	132.692	0.275038	8.52807e-05	0.000843773	protein_coding
SCN9A	ENSG00000169432	0.16362	0.362375	1.1561	8.5352e-05	0.000843785	protein_coding
DLGAP1-AS1	ENSG00000177337	4.99685	3.27851	-0.59859	8.54507e-05	0.000843785	lncRNA
PACS1	ENSG00000175115	5.59566	7.48494	0.420585	8.54651e-05	0.000843785	protein_coding
RASSF7	ENSG00000099849	2.40636	4.28425	0.839038	8.55889e-05	0.000844404	protein_coding
DFFA	ENSG00000160049	11.3344	13.5877	0.261337	8.57922e-05	0.000845207	protein_coding
TRIP13	ENSG00000071539	26.6417	20.8511	-0.354677	8.58028e-05	0.000845207	protein_coding
PHF5A	ENSG00000100410	66.0999	78.6267	0.25036	8.58538e-05	0.000845207	protein_coding
LINC01894	ENSG00000264345	2.56168	1.36548	-0.931549	8.68861e-05	0.000854761	lncRNA
DHX37	ENSG00000150990	11.0881	15.8324	0.513691	8.71037e-05	0.000856293	protein_coding
BCAM	ENSG00000187244	6.24426	3.49694	-0.833957	8.77776e-05	0.000862304	protein_coding
RPL19	ENSG00000108298	721.227	863.339	0.25948	8.8107e-05	0.000864925	protein_coding
WDR41	ENSG00000164253	8.08859	6.6057	-0.293589	8.84005e-05	0.00086719	protein_coding
MIA2	ENSG00000150527	1.58923	1.0882	-0.534519	8.85881e-05	0.000868415	protein_coding
CERS2	ENSG00000143418	30.6041	37.1386	0.279246	8.9059e-05	0.000871838	protein_coding
ZCRB1	ENSG00000139168	21.5015	16.6235	-0.369516	8.90635e-05	0.000871838	protein_coding
UPF2	ENSG00000151461	10.7036	8.69321	-0.298779	8.9378e-05	0.00087384	protein_coding
S1PR1	ENSG00000170989	3.35594	4.75476	0.494888	8.93944e-05	0.00087384	protein_coding
HAUS4	ENSG00000092036	5.66079	4.06112	-0.480286	8.96264e-05	0.000875488	protein_coding
SPC24	ENSG00000161888	10.4453	7.96479	-0.392472	9.02785e-05	0.000881235	protein_coding
TMEM106B	ENSG00000106460	3.25789	2.39496	-0.442517	9.0539e-05	0.000883154	protein_coding
PPID	ENSG00000171497	11.6078	8.30658	-0.471206	9.08441e-05	0.000885506	protein_coding
MAP3K9	ENSG00000006432	0.716398	1.08346	0.604562	9.12914e-05	0.000889239	protein_coding
ERGIC1	ENSG00000113719	17.9154	14.3643	-0.319308	9.14486e-05	0.000890143	protein_coding
ARHGAP29	ENSG00000137962	10.5618	8.7511	-0.271872	9.2061e-05	0.000895473	protein_coding
SMAD7	ENSG00000101665	0.285654	0.614885	1.12282	9.22791e-05	0.000896964	protein_coding
USF2	ENSG00000105698	18.637	23.1095	0.309982	9.24683e-05	0.000898171	protein_coding
MFSD14B	ENSG00000148110	28.9003	24.1422	-0.261601	9.2853e-05	0.000900544	protein_coding
LINC00667	ENSG00000263753	5.36938	4.28958	-0.321092	9.28779e-05	0.000900544	lncRNA
ATP6V1D	ENSG00000100554	10.6074	13.7288	0.37204	9.29081e-05	0.000900544	protein_coding
EPB41L2	ENSG00000079819	12.1999	10.222	-0.253489	9.32464e-05	0.00090319	protein_coding
RAB1B	ENSG00000174903	80.398	64.9622	-0.308203	9.36134e-05	0.000906109	protein_coding
ISOC2	ENSG00000063241	10.8595	8.65877	-0.326368	9.392e-05	0.000908441	protein_coding
CAP2	ENSG00000112186	19.5442	15.5119	-0.334082	9.43337e-05	0.000911517	protein_coding
GASK1B	ENSG00000164125	0.251975	0.0986063	-1.34104	9.43699e-05	0.000911517	protein_coding
ENTPD6	ENSG00000197586	16.7761	20.2935	0.275385	9.4766e-05	0.000914704	protein_coding
MIR503HG	ENSG00000223749	7.6743	4.731	-0.709474	9.49065e-05	0.000915421	lncRNA
SUSD1	ENSG00000106868	4.28353	6.05223	0.492518	9.58576e-05	0.00092395	protein_coding
GUSB	ENSG00000169919	8.58318	11.4326	0.413841	9.59498e-05	0.000924194	protein_coding
SF3A3	ENSG00000183431	76.3434	89.4324	0.228414	9.61011e-05	0.000925007	protein_coding
NAXE	ENSG00000163382	16.2566	11.6027	-0.495552	9.62225e-05	0.000925531	protein_coding
CLEC2D	ENSG00000069493	0.316911	0.136953	-1.18539	9.63153e-05	0.000925779	protein_coding
RBL1	ENSG00000080839	11.5157	9.32703	-0.306941	9.65906e-05	0.00092778	protein_coding
IL27RA	ENSG00000104998	2.52195	3.69605	0.555339	9.6862e-05	0.00092918	protein_coding
CTSD	ENSG00000117984	17.9322	32.0563	0.838499	9.68708e-05	0.00092918	protein_coding
SMU1	ENSG00000122692	13.1211	10.658	-0.300689	9.70482e-05	0.000930236	protein_coding
M6PR	ENSG00000003056	44.9679	53.789	0.257643	9.73203e-05	0.000932197	protein_coding
IGLC3	ENSG00000211679	1.21468	3.56838	1.56514	9.74184e-05	0.000932491	IG_C_gene
LURAP1L	ENSG00000153714	7.14053	5.27918	-0.434972	9.77108e-05	0.000934643	protein_coding
MAP4	ENSG00000047849	16.1084	13.1032	-0.299333	9.79254e-05	0.000936047	protein_coding
ADAM19	ENSG00000135074	17.7156	21.783	0.297373	9.82063e-05	0.000937704	protein_coding
LMX1B	ENSG00000136944	6.09411	7.71209	0.343133	9.82343e-05	0.000937704	protein_coding
NUDT11	ENSG00000196368	30.5462	24.7288	-0.308711	9.86478e-05	0.000941001	protein_coding
ZNF468	ENSG00000204604	4.19633	5.55194	0.405533	9.88132e-05	0.000941392	protein_coding
MSMO1	ENSG00000052802	11.2895	15.3001	0.432451	9.8825e-05	0.000941392	protein_coding
RSBN1L	ENSG00000187257	8.59664	10.4535	0.280896	9.92585e-05	0.00094487	protein_coding
FOXP2	ENSG00000128573	3.50517	2.62155	-0.424872	9.93415e-05	0.000945009	protein_coding
PCMTD1	ENSG00000168300	2.12243	2.81009	0.406151	9.9996e-05	0.000950581	protein_coding
FUBP1	ENSG00000162613	42.6968	36.2784	-0.235623	0.000100615	0.000955808	protein_coding
XRN1	ENSG00000114127	28.6144	23.7353	-0.270014	0.000101488	0.000963442	protein_coding
WNT11	ENSG00000085741	1.18428	2.09225	0.81306	0.000101876	0.000965983	protein_coding
ACAA1	ENSG00000060971	4.04357	2.94999	-0.465622	0.000101896	0.000965983	protein_coding
TMEM87A	ENSG00000103978	17.8668	21.0561	0.236276	0.000102	0.000966162	protein_coding
H2AZ2	ENSG00000105968	52.2815	44.3862	-0.236148	0.000102105	0.000966162	protein_coding
KITLG	ENSG00000049130	3.74341	5.20351	0.478218	0.000102124	0.000966162	protein_coding
STX6	ENSG00000135823	7.38111	8.97181	0.283476	0.000102346	0.000967594	protein_coding
GNL3	ENSG00000163938	50.5394	60.6714	0.26328	0.000102488	0.000968277	protein_coding
GLB1	ENSG00000170266	15.1978	12.2067	-0.3189	0.000102588	0.000968563	protein_coding
SPON2	ENSG00000159674	0.248581	0.532788	1.07151	0.00010341	0.00097565	protein_coding
GEMIN5	ENSG00000082516	13.4444	16.3012	0.277467	0.000104149	0.000981704	protein_coding
DPY19L1	ENSG00000173852	9.13497	7.34266	-0.31728	0.000104249	0.000981704	protein_coding
COX16	ENSG00000133983	10.834	14.412	0.416116	0.000104264	0.000981704	protein_coding
GNL1	ENSG00000204590	28.0471	32.6516	0.219249	0.000104439	0.000982678	protein_coding
CEP68	ENSG00000011523	3.91303	3.0326	-0.367952	0.000104643	0.000983925	protein_coding
NCALD	ENSG00000104490	1.65537	0.939511	-0.798958	0.000104877	0.000985462	protein_coding
MYO1E	ENSG00000157483	21.7436	17.7149	-0.297239	0.000105359	0.000989311	protein_coding
SYT7	ENSG00000011347	1.04766	0.616556	-0.766729	0.000105453	0.000989523	protein_coding
C1orf198	ENSG00000119280	29.6814	23.5284	-0.334327	0.000105578	0.000990024	protein_coding
ACSF2	ENSG00000167107	1.46706	2.17253	0.568361	0.000105674	0.000990259	protein_coding
CNNM4	ENSG00000158158	2.37455	3.33392	0.489205	0.00010626	0.000994303	protein_coding
STAG1	ENSG00000118007	27.6962	23.3718	-0.24512	0.000106308	0.000994303	protein_coding
TSEN54	ENSG00000182173	5.64438	7.63385	0.440855	0.000106322	0.000994303	protein_coding
C12orf43	ENSG00000157895	6.82653	5.37618	-0.346605	0.00010648	0.000995111	protein_coding
AC011239.1	ENSG00000224361	5.80616	2.63769	-1.16259	0.000106615	0.000995694	lncRNA
RPRD2	ENSG00000163125	4.67511	5.72176	0.292554	0.000106892	0.000997612	protein_coding
CRKL	ENSG00000099942	34.4742	28.8378	-0.257385	0.00010715	0.000999346	protein_coding
KDM5B	ENSG00000117139	1.5501	1.9936	0.359757	0.000107232	0.000999432	protein_coding
RAB5B	ENSG00000111540	21.8906	26.4505	0.272231	0.000107972	0.00100558	protein_coding
CDCA7	ENSG00000144354	22.642	18.1284	-0.31991	0.000108037	0.00100558	protein_coding
ZDHHC2	ENSG00000104219	1.10051	0.691453	-0.685181	0.00010826	0.00100698	protein_coding
MRPL16	ENSG00000166902	28.7682	35.8824	0.320113	0.000108801	0.00101133	protein_coding
VPS4A	ENSG00000132612	10.8109	8.21301	-0.394138	0.000109153	0.00101392	protein_coding
LIG4	ENSG00000174405	6.23847	4.70651	-0.40774	0.000109267	0.0010143	protein_coding
KDELR1	ENSG00000105438	68.6481	82.3627	0.262881	0.000109643	0.00101668	protein_coding
YPEL5	ENSG00000119801	7.47084	5.50652	-0.431783	0.00010967	0.00101668	protein_coding
FOXM1	ENSG00000111206	70.3595	55.5015	-0.341771	0.00011012	0.00102016	protein_coding
MED10	ENSG00000133398	18.1956	22.79	0.324193	0.000110419	0.00102225	protein_coding
IGF1R	ENSG00000140443	14.0303	16.4475	0.229079	0.000110673	0.00102365	protein_coding
EZR	ENSG00000092820	60.1043	51.3321	-0.22819	0.000110719	0.00102365	protein_coding
TBX2	ENSG00000121068	8.01141	10.6105	0.407229	0.000110845	0.00102413	protein_coding
AL928654.1	ENSG00000251602	5.15857	3.36296	-0.610294	0.00011135	0.00102811	lncRNA
MAGI2	ENSG00000187391	0.0460399	0.015119	-1.63209	0.000111481	0.00102863	protein_coding
CCT3	ENSG00000163468	143.871	124.09	-0.213655	0.000111624	0.00102921	protein_coding
IARS1	ENSG00000196305	40.3614	34.2127	-0.238569	0.000111692	0.00102921	protein_coding
STMN1	ENSG00000117632	139.766	163.185	0.2235	0.00011201	0.00103145	protein_coding
ATG3	ENSG00000144848	23.7229	27.9109	0.235062	0.000112572	0.00103593	protein_coding
DTNA	ENSG00000134769	1.58465	1.15205	-0.457943	0.000112843	0.00103773	protein_coding
UBR2	ENSG00000024048	6.97021	5.41054	-0.371804	0.000112997	0.00103846	protein_coding
MIDN	ENSG00000167470	9.76139	14.0385	0.523684	0.000113193	0.00103957	protein_coding
TOMM34	ENSG00000025772	26.8751	33.9499	0.335467	0.000113716	0.00104368	protein_coding
ADGRB3	ENSG00000135298	1.08715	0.636506	-0.779511	0.000114317	0.00104716	protein_coding
LPGAT1	ENSG00000123684	7.16741	5.84353	-0.291042	0.000114338	0.00104716	protein_coding
TLE3	ENSG00000140332	2.63671	1.98729	-0.406071	0.000114388	0.00104716	protein_coding
GCLC	ENSG00000001084	1.45549	1.00316	-0.542125	0.000114398	0.00104716	protein_coding
PEF1	ENSG00000162517	29.9096	21.9977	-0.449879	0.000114556	0.00104791	protein_coding
PJA2	ENSG00000198961	23.538	19.3665	-0.283948	0.000114863	0.00104952	protein_coding
CNOT1	ENSG00000125107	41.2629	33.8568	-0.286169	0.000114884	0.00104952	protein_coding
PRCP	ENSG00000137509	4.10742	5.17876	0.331647	0.000115012	0.00105	protein_coding
PAFAH2	ENSG00000158006	4.35378	6.08486	0.481184	0.000115449	0.00105329	protein_coding
AC005224.3	ENSG00000266709	5.31655	8.3101	0.651567	0.000115724	0.00105459	lncRNA
KRT23	ENSG00000108244	0.906652	0.310708	-1.58521	0.000115744	0.00105459	protein_coding
TUFT1	ENSG00000143367	3.03928	4.64994	0.60638	0.000116023	0.00105644	protein_coding
MBIP	ENSG00000151332	8.23962	6.17634	-0.411082	0.0001173	0.0010673	protein_coding
PGK1	ENSG00000102144	98.7566	116.008	0.232266	0.000117371	0.0010673	protein_coding
LZIC	ENSG00000162441	12.9817	10.8073	-0.262775	0.00011787	0.00107114	protein_coding
R3HDM4	ENSG00000198858	10.8932	13.9284	0.357916	0.000118686	0.00107784	protein_coding
LIMS1	ENSG00000169756	8.97806	7.31232	-0.294687	0.000119867	0.00108785	protein_coding
NIPBL-DT	ENSG00000285967	3.16585	2.33684	-0.431812	0.000119958	0.00108797	lncRNA
GLIDR	ENSG00000278175	1.41437	0.908804	-0.621909	0.000120079	0.00108835	lncRNA
BRSK1	ENSG00000160469	3.89304	2.63609	-0.562495	0.000120233	0.00108903	protein_coding
KIF11	ENSG00000138160	19.3856	15.852	-0.289403	0.000121034	0.00109498	protein_coding
PRKAG2	ENSG00000106617	0.76256	1.05212	0.466324	0.000121048	0.00109498	protein_coding
KIF3C	ENSG00000084731	1.04944	0.64847	-0.713893	0.00012136	0.0010968	protein_coding
VPS37B	ENSG00000139722	15.2738	20.5713	0.431673	0.000121409	0.0010968	protein_coding
MED20	ENSG00000124641	17.3215	21.8329	0.332529	0.000121491	0.00109683	protein_coding
SMS	ENSG00000102172	81.8635	97.5021	0.252951	0.000122125	0.00110183	protein_coding
AL135910.1	ENSG00000272848	2.3629	1.6154	-0.54879	0.000124174	0.00111959	lncRNA
AGBL5	ENSG00000084693	10.338	8.52385	-0.278838	0.000125651	0.00113217	protein_coding
PRUNE2	ENSG00000106772	4.83029	3.9924	-0.275105	0.000125821	0.00113287	protein_coding
FAM20B	ENSG00000116199	14.3315	11.5366	-0.314143	0.000125893	0.00113287	protein_coding
DENND1A	ENSG00000119522	2.74386	2.00341	-0.456463	0.000126199	0.00113458	protein_coding
EMC3	ENSG00000125037	32.8179	38.3341	0.22444	0.000126283	0.00113458	protein_coding
C5orf51	ENSG00000205765	11.6046	14.0918	0.278578	0.000126387	0.00113458	protein_coding
PSMA1	ENSG00000129084	34.0811	40.3008	0.242516	0.000126411	0.00113458	protein_coding
RFC1	ENSG00000035928	23.9346	20.0181	-0.257263	0.000126821	0.00113752	protein_coding
FGD4	ENSG00000139132	4.06808	3.11847	-0.387851	0.000127055	0.00113888	protein_coding
SNPH	ENSG00000101298	0.472657	0.213443	-1.1389	0.000127486	0.00114201	protein_coding
NEK9	ENSG00000119638	6.51183	5.33437	-0.288534	0.000127999	0.00114569	protein_coding
COL2A1	ENSG00000139219	0.0431769	0.177978	2.01128	0.000128063	0.00114569	protein_coding
TMEM70	ENSG00000175606	8.87694	11.483	0.370928	0.000128287	0.00114695	protein_coding
ATXN1	ENSG00000124788	0.49759	0.733122	0.552796	0.000128466	0.00114781	protein_coding
CSNK1D	ENSG00000141551	10.1408	12.0414	0.24761	0.00012858	0.00114808	protein_coding
PPIB	ENSG00000166794	148.226	173.293	0.225868	0.00013007	0.00116064	protein_coding
JAM2	ENSG00000154721	5.31758	4.09658	-0.380285	0.000131193	0.0011699	protein_coding
FAM114A2	ENSG00000055147	2.46421	1.74777	-0.492413	0.000131671	0.00117341	protein_coding
LIMD1	ENSG00000144791	6.02047	4.93669	-0.288887	0.000131756	0.00117341	protein_coding
GMPPB	ENSG00000173540	4.63519	3.53033	-0.395538	0.00013263	0.00118043	protein_coding
BBS10	ENSG00000179941	4.50093	3.29408	-0.452753	0.000132846	0.0011816	protein_coding
SLC10A3	ENSG00000126903	10.6927	14.4537	0.440337	0.000133528	0.0011869	protein_coding
STRAP	ENSG00000023734	158.252	182.865	0.208813	0.000133655	0.00118726	protein_coding
RPS27	ENSG00000177954	1059.3	1268.07	0.25963	0.000134235	0.00119165	protein_coding
LRRFIP2	ENSG00000093167	7.56419	6.0242	-0.32494	0.000134557	0.00119336	protein_coding
TSKU	ENSG00000182704	5.624	7.19914	0.356962	0.000134702	0.00119336	protein_coding
AKAP8L	ENSG00000011243	11.7075	14.3976	0.298507	0.000134739	0.00119336	protein_coding
TOMM20	ENSG00000173726	85.1531	68.5403	-0.312382	0.000134773	0.00119336	protein_coding
CHTOP	ENSG00000160679	23.2751	19.6946	-0.240892	0.00013491	0.0011938	protein_coding
RIN1	ENSG00000174791	0.12095	0.336357	1.4774	0.000135611	0.00119924	protein_coding
STAG3L4	ENSG00000106610	6.20025	4.4969	-0.466432	0.000136497	0.0012063	transcribed_unprocessed_pseudogene
MME	ENSG00000196549	4.8535	3.72863	-0.380257	0.000136869	0.00120882	protein_coding
HINT1	ENSG00000169567	68.9911	83.6141	0.277963	0.000137368	0.00121242	protein_coding
AGPAT5	ENSG00000155189	39.6371	34.1994	-0.212443	0.000137452	0.00121242	protein_coding
HOXA10	ENSG00000253293	1.39412	2.27853	0.720452	0.000138644	0.00122216	protein_coding
AL513318.2	ENSG00000269994	12.9435	9.3494	-0.474658	0.000138996	0.00122448	lncRNA
PIAS4	ENSG00000105229	6.23281	9.12967	0.552347	0.000139337	0.0012267	protein_coding
SQLE	ENSG00000104549	47.013	37.9097	-0.311847	0.00013956	0.00122788	protein_coding
CCDC93	ENSG00000125633	4.37726	5.46778	0.318579	0.000139745	0.00122872	protein_coding
AC006978.1	ENSG00000235859	3.84827	2.24358	-0.79054	0.000140781	0.00123691	processed_pseudogene
MSC-AS1	ENSG00000235531	0.853002	0.559113	-0.59436	0.000140855	0.00123691	lncRNA
ADAT1	ENSG00000065457	6.52256	4.57323	-0.501698	0.000141157	0.00123878	protein_coding
RPL18	ENSG00000063177	131.25	160.06	0.286935	0.000142074	0.00124603	protein_coding
PEG3	ENSG00000198300	105.072	89.872	-0.225436	0.000142647	0.00125026	protein_coding
CLCF1	ENSG00000175505	1.37319	2.70309	0.979259	0.000144256	0.00126285	protein_coding
TRA2A	ENSG00000164548	21.589	17.2287	-0.324192	0.000144265	0.00126285	protein_coding
LINC01082	ENSG00000269186	4.26089	2.75661	-0.641178	0.000144786	0.0012666	lncRNA
GTF2F1	ENSG00000125651	45.3414	54.9709	0.278435	0.000145452	0.00127162	protein_coding
TGFBRAP1	ENSG00000135966	8.53467	10.4665	0.295568	0.000145728	0.00127323	protein_coding
LINC01963	ENSG00000260804	4.89849	3.51551	-0.482371	0.000145832	0.00127333	lncRNA
PIEZO2	ENSG00000154864	3.44501	4.6052	0.42349	0.0001466	0.00127924	protein_coding
ERH	ENSG00000100632	171.856	204.747	0.253159	0.000146714	0.00127942	protein_coding
XYLT2	ENSG00000015532	3.48954	2.34603	-0.563404	0.000148012	0.00128992	protein_coding
DCLRE1C	ENSG00000152457	1.6357	2.2032	0.426746	0.000148322	0.00129181	protein_coding
APLN	ENSG00000171388	0.728132	0.303811	-1.24309	0.000148464	0.00129224	protein_coding
RASA3	ENSG00000185989	11.818	9.53098	-0.308344	0.000148856	0.00129483	protein_coding
CNOT10	ENSG00000182973	8.3162	10.1846	0.293127	0.000149083	0.00129599	protein_coding
TPM1	ENSG00000140416	1.51309	1.15585	-0.388882	0.000149493	0.00129874	protein_coding
AFDN	ENSG00000130396	11.4969	9.61975	-0.25706	0.000150924	0.00131035	protein_coding
RPS29	ENSG00000213741	24.3786	30.6344	0.330556	0.000151749	0.00131631	protein_coding
MYADML2	ENSG00000185105	0.743632	1.79198	1.25206	0.000151801	0.00131631	protein_coding
ATP2A1	ENSG00000196296	20.847	26.9047	0.365628	0.000152042	0.00131752	protein_coding
MCOLN1	ENSG00000090674	3.02316	4.45547	0.566535	0.000152132	0.00131752	protein_coding
CENPQ	ENSG00000031691	13.6606	18.3073	0.424019	0.000152865	0.00132304	protein_coding
DSCC1	ENSG00000136982	19.9753	15.5687	-0.357898	0.000153152	0.00132403	protein_coding
TFB2M	ENSG00000162851	18.9377	23.8626	0.331912	0.000153171	0.00132403	protein_coding
EFR3B	ENSG00000084710	1.67653	1.25468	-0.42093	0.000154023	0.00132877	protein_coding
CDK19	ENSG00000155111	7.60083	9.15382	0.2687	0.000154089	0.00132877	protein_coding
WNK3	ENSG00000196632	0.670966	0.444039	-0.589163	0.00015409	0.00132877	protein_coding
ARHGAP15	ENSG00000075884	1.71341	0.997503	-0.79305	0.000154103	0.00132877	protein_coding
GPD1L	ENSG00000152642	4.39573	3.18544	-0.474517	0.000155408	0.00133918	protein_coding
TMEM258	ENSG00000134825	18.8479	24.4189	0.370221	0.000155597	0.00133997	protein_coding
NHLRC2	ENSG00000196865	4.18043	3.23955	-0.36693	0.000155696	0.00134	protein_coding
KRR1	ENSG00000111615	11.6156	13.9515	0.264466	0.000156918	0.00134947	protein_coding
APIP	ENSG00000149089	7.88198	6.22325	-0.339407	0.000156993	0.00134947	protein_coding
CTPS1	ENSG00000171793	16.024	18.8479	0.234299	0.000157536	0.0013533	protein_coding
MSH2	ENSG00000095002	9.29579	11.0265	0.245866	0.000158023	0.00135664	protein_coding
ALAS1	ENSG00000023330	17.6328	22.7068	0.363878	0.000158393	0.00135898	protein_coding
ATG4D	ENSG00000130734	9.98274	6.85323	-0.540261	0.000158537	0.00135936	protein_coding
AP1B1	ENSG00000100280	14.3617	17.5964	0.291794	0.000158975	0.00136228	protein_coding
CDK15	ENSG00000138395	0.582136	0.269065	-1.11663	0.000159192	0.00136258	protein_coding
TNFRSF1A	ENSG00000067182	8.99899	12.1586	0.434026	0.000159208	0.00136258	protein_coding
FER	ENSG00000151422	2.38501	1.89103	-0.335084	0.000159452	0.00136382	protein_coding
PPIH	ENSG00000171960	55.5305	65.9057	0.246975	0.000159704	0.00136514	protein_coding
LINC02709	ENSG00000245522	1.34892	2.15797	0.661529	0.000159809	0.00136519	lncRNA
PMM2	ENSG00000140650	3.94014	4.98906	0.343567	0.000159971	0.00136573	protein_coding
SPAG5	ENSG00000076382	48.9206	41.5995	-0.234393	0.000160094	0.00136594	protein_coding
CRACD	ENSG00000109265	1.44342	2.04927	0.505916	0.000160248	0.00136641	protein_coding
LAMTOR5	ENSG00000134248	46.3436	56.2559	0.278522	0.000160359	0.00136652	protein_coding
SPAG16	ENSG00000144451	2.61716	1.86672	-0.478591	0.000160756	0.00136905	protein_coding
RPL35	ENSG00000136942	594.055	707.183	0.251605	0.000160892	0.00136937	protein_coding
PEA15	ENSG00000162734	78.3055	62.7691	-0.320999	0.000161041	0.00136937	protein_coding
FBXW4	ENSG00000107829	6.52327	5.09144	-0.358858	0.000161217	0.00136937	protein_coding
MTLN	ENSG00000175701	2.3081	4.08099	0.830563	0.000161304	0.00136937	protein_coding
COASY	ENSG00000068120	18.2784	15.3947	-0.248437	0.000161387	0.00136937	protein_coding
HLA-E	ENSG00000204592	22.6762	29.6649	0.38659	0.000161388	0.00136937	protein_coding
PSMB4	ENSG00000159377	136.363	112.86	-0.272969	0.000162393	0.00137663	protein_coding
TRAPPC4	ENSG00000196655	5.21694	6.90387	0.403201	0.000162473	0.00137663	protein_coding
DSCAM	ENSG00000171587	1.41225	0.97748	-0.5307	0.000162543	0.00137663	protein_coding
SPRY2	ENSG00000136158	25.7341	30.9012	0.264384	0.000162741	0.00137747	protein_coding
SLC6A8	ENSG00000130821	8.12035	10.12	0.316997	0.000163556	0.00138352	protein_coding
MCPH1	ENSG00000147316	3.421	4.34223	0.341782	0.000163744	0.00138426	protein_coding
MROH8	ENSG00000101353	1.17766	0.647795	-0.87551	0.000164023	0.00138577	protein_coding
SOCS7	ENSG00000274211	6.04157	4.87878	-0.31237	0.000164271	0.00138702	protein_coding
RPS8	ENSG00000142937	496.899	594.209	0.258152	0.000164802	0.00139057	protein_coding
ATG7	ENSG00000197548	7.17689	5.91841	-0.277697	0.000164992	0.00139057	protein_coding
MSH5-SAPCD1	ENSG00000255152	0.423679	0.1402	-1.52406	0.000164994	0.00139057	protein_coding
GOLGA6L7	ENSG00000261649	0.425834	0.130716	-1.65237	0.000166305	0.00140077	protein_coding
SLC38A2	ENSG00000134294	57.895	66.894	0.208186	0.000168014	0.0014143	protein_coding
PPP1R7	ENSG00000115685	10.2173	8.25577	-0.308284	0.000168216	0.00141514	protein_coding
SUN2	ENSG00000100242	22.4813	16.2765	-0.468692	0.000168329	0.00141523	protein_coding
ZNF521	ENSG00000198795	2.88714	1.79218	-0.721699	0.000169987	0.00142827	protein_coding
RNF41	ENSG00000181852	7.64788	9.92773	0.373337	0.000170086	0.00142827	protein_coding
PAN2	ENSG00000135473	5.43946	4.26049	-0.348919	0.000170263	0.00142889	protein_coding
ANO2	ENSG00000047617	0.259197	0.0804527	-1.66827	0.000171564	0.00143893	protein_coding
CMPK1	ENSG00000162368	44.8792	37.9575	-0.241175	0.000171708	0.00143927	protein_coding
FAM219A	ENSG00000164970	10.234	12.6506	0.305996	0.000171904	0.00144004	protein_coding
UTP14A	ENSG00000156697	18.5244	22.6539	0.289776	0.0001727	0.00144583	protein_coding
AACSP1	ENSG00000250420	4.1266	2.80487	-0.549797	0.000173032	0.00144773	transcribed_unprocessed_pseudogene
PAX2	ENSG00000075891	5.85011	4.24327	-0.455411	0.000173303	0.00144912	protein_coding
VASH1	ENSG00000071246	6.25861	4.97077	-0.334345	0.000173813	0.0014525	protein_coding
IDH1	ENSG00000138413	23.7931	28.8681	0.278905	0.000174007	0.00145325	protein_coding
SLU7	ENSG00000164609	8.8476	10.7857	0.286468	0.000174487	0.00145638	protein_coding
NEURL1	ENSG00000107954	0.652348	0.287999	-1.15935	0.000174675	0.00145707	protein_coding
RPL7L1	ENSG00000146223	48.9321	42.0931	-0.217083	0.000175111	0.0014588	protein_coding
GLB1L	ENSG00000163521	2.6769	1.59265	-0.722932	0.000175145	0.0014588	protein_coding
IMPDH2	ENSG00000178035	76.1668	63.4487	-0.263899	0.000175294	0.0014588	protein_coding
CD46	ENSG00000117335	12.485	14.8298	0.247498	0.000175305	0.0014588	protein_coding
NYNRIN	ENSG00000205978	7.73748	9.76369	0.332744	0.000175666	0.00146092	protein_coding
MRPS9	ENSG00000135972	40.1291	48.7435	0.281461	0.000175781	0.001461	protein_coding
BYSL	ENSG00000112578	47.4386	56.8677	0.260891	0.000176029	0.00146219	protein_coding
SLC31A2	ENSG00000136867	6.80539	9.52073	0.480809	0.000177784	0.00147588	protein_coding
PGM1	ENSG00000079739	16.8031	13.7752	-0.283685	0.000177993	0.00147672	protein_coding
DCUN1D3	ENSG00000188215	1.53149	2.12484	0.474133	0.000178896	0.00148332	protein_coding
AKT2	ENSG00000105221	7.67846	6.36123	-0.270543	0.000179426	0.00148683	protein_coding
HMGA2	ENSG00000149948	15.129	12.2863	-0.299136	0.000179667	0.00148793	protein_coding
DDX11	ENSG00000013573	9.35675	11.6573	0.317015	0.000180189	0.00149136	protein_coding
ITPRIPL2	ENSG00000205730	1.56965	2.29225	0.552393	0.000180536	0.00149334	protein_coding
LYRM2	ENSG00000083099	13.1869	10.9018	-0.274555	0.000180729	0.00149404	protein_coding
MIS12	ENSG00000167842	11.6423	14.3636	0.30267	0.000181443	0.00149905	protein_coding
IDE	ENSG00000119912	4.01096	5.18675	0.369042	0.00018165	0.00149986	protein_coding
MBD6	ENSG00000166987	11.6684	9.22334	-0.337341	0.000182504	0.00150601	protein_coding
NMRK1	ENSG00000106733	4.62544	3.1648	-0.539528	0.000182622	0.00150608	protein_coding
FAM104A	ENSG00000133193	20.5655	24.3906	0.247252	0.00018283	0.0015069	protein_coding
MSI1	ENSG00000135097	9.88824	12.4495	0.331301	0.00018326	0.00150955	protein_coding
ZPR1	ENSG00000109917	12.023	14.5539	0.276365	0.000183473	0.0015104	protein_coding
EPS8L1	ENSG00000131037	0.401146	0.729959	0.875212	0.000183883	0.00151288	protein_coding
SNAI2	ENSG00000019549	11.6187	14.8224	0.3544	0.000184161	0.00151426	protein_coding
UBE2L6	ENSG00000156587	12.4341	16.8027	0.435274	0.000184426	0.00151554	protein_coding
LINC00467	ENSG00000153363	0.948888	0.552993	-0.766013	0.000187964	0.00154369	lncRNA
ZADH2	ENSG00000180011	2.0737	1.39896	-0.554017	0.000188106	0.00154394	protein_coding
MLH1	ENSG00000076242	9.13731	7.58439	-0.270027	0.000188292	0.00154456	protein_coding
FKTN	ENSG00000106692	8.80199	7.31477	-0.267181	0.000188567	0.00154589	protein_coding
PPP2R3A	ENSG00000073711	8.9756	7.48355	-0.263279	0.000189083	0.0015492	protein_coding
SERAC1	ENSG00000122335	4.26088	3.35433	-0.341113	0.000189635	0.00155281	protein_coding
PSMC4	ENSG00000013275	44.7606	54.1617	0.275236	0.000189756	0.00155288	protein_coding
SIPA1L3	ENSG00000105738	4.18501	2.86388	-0.552885	0.000190113	0.00155488	protein_coding
PRR14L	ENSG00000183530	5.34767	4.11915	-0.38143	0.000190396	0.00155627	protein_coding
COMT	ENSG00000093010	13.5871	9.59055	-0.501071	0.000190626	0.00155723	protein_coding
UNC119B	ENSG00000175970	17.3297	14.3994	-0.2659	0.000191035	0.00155965	protein_coding
DAP3	ENSG00000132676	23.3001	19.4503	-0.260569	0.000191923	0.00156598	protein_coding
TBC1D20	ENSG00000125875	7.2443	9.08025	0.322632	0.000192998	0.00157382	protein_coding
EPM2A	ENSG00000112425	0.530817	0.307827	-0.751388	0.000193175	0.00157383	protein_coding
WDR74	ENSG00000133316	14.7731	18.0213	0.284799	0.000193228	0.00157383	protein_coding
SLC39A1	ENSG00000143570	1.9257	1.16091	-0.736096	0.000194251	0.00158038	protein_coding
DNMT3B	ENSG00000088305	11.5762	9.47853	-0.291444	0.000194307	0.00158038	protein_coding
PYM1	ENSG00000170473	8.57491	10.9426	0.353493	0.000194375	0.00158038	protein_coding
AL662795.2	ENSG00000280128	3.05092	2.0165	-0.595827	0.000194932	0.00158398	TEC
LYPLA2	ENSG00000011009	21.2291	28.3338	0.415111	0.000195371	0.00158661	protein_coding
STK10	ENSG00000072786	4.0039	5.19379	0.371422	0.000195589	0.00158745	protein_coding
AGAP2	ENSG00000135439	4.49022	3.38927	-0.40705	0.000195876	0.00158809	protein_coding
TP53	ENSG00000141510	2.01355	2.7836	0.467005	0.000195897	0.00158809	protein_coding
RWDD2B	ENSG00000156253	7.96926	6.16041	-0.371411	0.000197571	0.00160072	protein_coding
FRMPD1	ENSG00000070601	3.5214	2.53285	-0.479941	0.000198928	0.00161032	protein_coding
BRPF3	ENSG00000096070	9.91623	8.05085	-0.302932	0.000198988	0.00161032	protein_coding
NCAM1	ENSG00000149294	12.7267	10.3491	-0.298629	0.000199931	0.00161635	protein_coding
SCUBE1	ENSG00000159307	2.59494	2.01845	-0.357617	0.000200126	0.00161635	protein_coding
RUBCN	ENSG00000145016	2.16958	3.03838	0.492051	0.000200172	0.00161635	protein_coding
RPL21	ENSG00000122026	678.271	822.059	0.277422	0.000200298	0.00161635	protein_coding
UTP4	ENSG00000141076	25.12	31.3195	0.317849	0.000200319	0.00161635	protein_coding
DHRS13	ENSG00000167536	13.3381	17.8955	0.425987	0.000200826	0.00161949	protein_coding
TMEFF2	ENSG00000144339	0.833888	0.472137	-0.820144	0.000201196	0.00162153	protein_coding
CWF19L1	ENSG00000095485	12.4521	15.1711	0.282836	0.000201888	0.00162616	protein_coding
FAM234B	ENSG00000084444	3.16403	4.30928	0.44762	0.000203454	0.00163719	protein_coding
DNAJB9	ENSG00000128590	6.0995	8.10354	0.412448	0.000203599	0.00163719	protein_coding
FAM174B	ENSG00000185442	5.96045	7.75964	0.380095	0.000203612	0.00163719	protein_coding
AHR	ENSG00000106546	0.32467	0.618818	0.93076	0.000203825	0.00163769	protein_coding
FBXO21	ENSG00000135108	10.7762	12.8279	0.250594	0.000203911	0.00163769	protein_coding
PDCD5	ENSG00000105185	70.5293	58.2811	-0.273813	0.000204238	0.00163867	protein_coding
PRXL2A	ENSG00000122378	14.9548	17.6211	0.235614	0.000204276	0.00163867	protein_coding
ST3GAL5	ENSG00000115525	2.39908	2.89993	0.275511	0.000204389	0.00163867	protein_coding
PSMD3	ENSG00000108344	49.3941	56.989	0.206557	0.000205087	0.00164331	protein_coding
TCEAL3	ENSG00000196507	8.24483	5.72666	-0.517529	0.000205491	0.0016456	protein_coding
DCAF6	ENSG00000143164	6.93623	8.49307	0.291801	0.000205894	0.00164786	protein_coding
RUNDC1	ENSG00000198863	8.43235	10.7856	0.353785	0.00020619	0.00164929	protein_coding
FARP1	ENSG00000152767	1.02679	0.8079	-0.344977	0.000207176	0.00165621	protein_coding
VGLL2	ENSG00000170162	4.17583	2.26437	-0.86461	0.000207335	0.00165652	protein_coding
VAMP2	ENSG00000220205	12.437	9.52771	-0.386379	0.000208037	0.00166025	protein_coding
RRM2	ENSG00000171848	34.3246	39.5805	0.20512	0.000208042	0.00166025	protein_coding
PACSIN3	ENSG00000165912	17.5644	22.5299	0.358904	0.00020938	0.00166903	protein_coding
AHSA1	ENSG00000100591	34.9395	41.0125	0.230186	0.000209489	0.00166903	protein_coding
C17orf75	ENSG00000108666	4.97625	3.87097	-0.357391	0.000209506	0.00166903	protein_coding
RPS16	ENSG00000105193	252.465	300.183	0.249983	0.000209626	0.00166903	protein_coding
EEA1	ENSG00000102189	2.60139	2.02055	-0.365929	0.000210006	0.0016711	protein_coding
PSMC2	ENSG00000161057	76.6463	92.482	0.2709	0.000211801	0.00168441	protein_coding
AC107027.3	ENSG00000261167	1.90634	1.11973	-0.77027	0.000211929	0.00168446	lncRNA
MRPS26	ENSG00000125901	20.9569	26.7534	0.350536	0.00021219	0.00168557	protein_coding
DCAF17	ENSG00000115827	4.59157	3.59251	-0.351347	0.000212327	0.00168569	protein_coding
HRCT1	ENSG00000196196	2.99172	5.483	0.869645	0.000212553	0.00168651	protein_coding
BMT2	ENSG00000164603	3.38265	4.69574	0.47588	0.000213098	0.00168987	protein_coding
KPNA1	ENSG00000114030	11.0406	12.8983	0.22409	0.000213259	0.00169018	protein_coding
MED1	ENSG00000125686	17.4367	20.4064	0.227421	0.000213617	0.00169204	protein_coding
KIF26B	ENSG00000162849	0.194855	0.372642	0.923558	0.000214506	0.00169811	protein_coding
OTUD7B	ENSG00000264522	1.70987	2.20004	0.36225	0.00021506	0.00170152	protein_coding
GOLIM4	ENSG00000173905	17.1003	14.0178	-0.284151	0.000215281	0.00170229	protein_coding
ALDH1A3	ENSG00000184254	19.4367	23.2117	0.255543	0.000215542	0.00170339	protein_coding
TACC2	ENSG00000138162	2.07304	1.58197	-0.383602	0.000215725	0.00170385	protein_coding
BST2	ENSG00000130303	4.41507	6.70002	0.599787	0.000216049	0.00170544	protein_coding
RPS12	ENSG00000112306	2180.82	2660.8	0.287173	0.00021908	0.00172838	protein_coding
ZBTB11	ENSG00000066422	7.24894	9.00741	0.313026	0.000219383	0.00172978	protein_coding
YIPF2	ENSG00000130733	8.34672	5.39287	-0.631398	0.000220071	0.00173422	protein_coding
SMCHD1	ENSG00000101596	15.3674	13.0916	-0.231908	0.000220908	0.00173982	protein_coding
CCDC169	ENSG00000242715	0.819557	0.47999	-0.77346	0.000221397	0.00174269	protein_coding
EMP1	ENSG00000134531	0.126137	0.310654	1.30946	0.000221988	0.00174634	protein_coding
TGFBR2	ENSG00000163513	1.48429	1.04168	-0.51872	0.000222904	0.00175254	protein_coding
PTPRD-AS1	ENSG00000225706	2.23306	1.46819	-0.595722	0.000224073	0.00176074	lncRNA
PSMD13	ENSG00000185627	44.1333	51.3494	0.218857	0.000224455	0.00176274	protein_coding
MOB3A	ENSG00000172081	2.16913	3.01655	0.479262	0.000224818	0.00176415	protein_coding
SVIP	ENSG00000198168	5.88788	4.36412	-0.42546	0.000224931	0.00176415	protein_coding
PHB	ENSG00000167085	54.3583	63.0603	0.213601	0.000225017	0.00176415	protein_coding
WDR33	ENSG00000136709	8.09368	9.61305	0.246288	0.000226446	0.00177434	protein_coding
APPL1	ENSG00000157500	20.7425	17.7656	-0.222896	0.000227196	0.00177921	protein_coding
CMTM6	ENSG00000091317	19.4783	23.0345	0.241245	0.000227955	0.00178338	protein_coding
TRIM35	ENSG00000104228	5.49858	4.13825	-0.410499	0.000227987	0.00178338	protein_coding
TENM3-AS1	ENSG00000177822	0.360921	0.168371	-1.11802	0.000228765	0.00178795	lncRNA
USP7	ENSG00000187555	20.628	17.688	-0.221302	0.000228829	0.00178795	protein_coding
CHMP1B	ENSG00000255112	18.5772	22.8303	0.295098	0.000229072	0.00178884	protein_coding
AC092376.2	ENSG00000277954	1.39236	0.676466	-1.00819	0.000229909	0.00179424	lncRNA
PSMA3	ENSG00000100567	32.8677	38.3754	0.223292	0.000230176	0.00179424	protein_coding
ORC6	ENSG00000091651	20.9596	24.79	0.240854	0.00023024	0.00179424	protein_coding
USP22	ENSG00000124422	106.205	91.7317	-0.211439	0.000230284	0.00179424	protein_coding
COLGALT1	ENSG00000130309	68.4921	82.652	0.270405	0.000232167	0.0018079	protein_coding
MCRS1	ENSG00000187778	30.8022	25.4047	-0.280205	0.00023336	0.00181616	protein_coding
TFAP2A	ENSG00000137203	2.05368	1.44195	-0.506841	0.00023352	0.00181639	protein_coding
AR	ENSG00000169083	3.35862	2.63525	-0.350885	0.000234397	0.00182218	protein_coding
POLR2H	ENSG00000163882	27.3542	32.2764	0.237612	0.000234628	0.00182295	protein_coding
ELL2	ENSG00000118985	1.56881	1.1018	-0.515305	0.000234801	0.00182327	protein_coding
AHCYL2	ENSG00000158467	1.52839	1.02835	-0.586882	0.000234989	0.0018237	protein_coding
GOT1	ENSG00000120053	21.3626	17.6262	-0.276666	0.000235306	0.00182514	protein_coding
SUPT5H	ENSG00000196235	17.0234	20.421	0.261707	0.000235607	0.00182645	protein_coding
BZW2	ENSG00000136261	30.5889	24.7016	-0.30518	0.000236308	0.00183086	protein_coding
GSK3A	ENSG00000105723	14.3017	17.102	0.256854	0.00023674	0.00183318	protein_coding
RTKN	ENSG00000114993	5.85958	4.35081	-0.430941	0.000237225	0.00183591	protein_coding
CCT8	ENSG00000156261	155.08	183.851	0.245401	0.000237688	0.00183846	protein_coding
ADAMTSL1	ENSG00000178031	0.0823052	0.026242	-1.61667	0.000238002	0.00183986	protein_coding
ABI1	ENSG00000136754	10.1934	12.8325	0.330846	0.000238499	0.00184193	protein_coding
RAB2B	ENSG00000129472	7.69983	9.632	0.319376	0.000238537	0.00184193	protein_coding
TTC13	ENSG00000143643	7.24866	5.55137	-0.377312	0.000239055	0.0018449	protein_coding
PRAF2	ENSG00000243279	4.0503	2.43274	-0.726813	0.000240752	0.00185696	protein_coding
PHB2	ENSG00000215021	88.5849	103.191	0.219541	0.000241534	0.00186195	protein_coding
DLG4	ENSG00000132535	1.50749	2.12978	0.496616	0.000241897	0.00186371	protein_coding
NBEAP1	ENSG00000258590	2.15041	3.56255	0.738114	0.000243102	0.00187195	transcribed_unprocessed_pseudogene
CWC25	ENSG00000273559	7.66764	9.9769	0.377544	0.000243444	0.00187354	protein_coding
NUP107	ENSG00000111581	34.504	40.8019	0.242244	0.000243694	0.00187442	protein_coding
TMEM120B	ENSG00000188735	6.28913	5.07211	-0.312501	0.000244175	0.00187627	protein_coding
RNF34	ENSG00000170633	7.25808	9.13545	0.334569	0.000244206	0.00187627	protein_coding
ASIC1	ENSG00000110881	1.2675	0.75046	-0.73317	0.000244352	0.00187635	protein_coding
FHL3	ENSG00000183386	11.3925	15.337	0.430959	0.000245787	0.00188632	protein_coding
RPL36A	ENSG00000241343	48.9341	59.5892	0.283358	0.000246487	0.00189065	protein_coding
PIK3CB	ENSG00000051382	2.48964	3.22567	0.375513	0.000246704	0.00189073	protein_coding
EIF4E3	ENSG00000163412	1.31221	0.878357	-0.590211	0.000246772	0.00189073	protein_coding
GID8	ENSG00000101193	61.2632	71.2874	0.218611	0.000247091	0.00189213	protein_coding
CYFIP1	ENSG00000273749	11.39	13.2103	0.213347	0.000248623	0.0019024	protein_coding
DYNLRB1	ENSG00000125971	27.4101	22.4658	-0.291043	0.000248707	0.0019024	protein_coding
NUBPL	ENSG00000151413	2.19517	1.6245	-0.432215	0.000250025	0.00191142	protein_coding
TXNDC17	ENSG00000129235	11.7919	14.3858	0.286693	0.000250491	0.00191392	protein_coding
ZIC5	ENSG00000139800	0.797485	1.28838	0.685923	0.000250905	0.00191542	protein_coding
CPNE2	ENSG00000140848	4.82101	6.18343	0.355116	0.000251079	0.00191542	protein_coding
AKR1C1	ENSG00000187134	0.567389	0.918163	0.69399	0.000251103	0.00191542	protein_coding
CHAC1	ENSG00000128965	3.06925	1.68456	-0.868412	0.000251502	0.00191611	protein_coding
NUP54	ENSG00000138750	36.3928	42.3045	0.217728	0.000251506	0.00191611	protein_coding
ST6GAL1	ENSG00000073849	1.90761	1.34984	-0.508541	0.000251609	0.00191611	protein_coding
AC135050.6	ENSG00000278133	5.17272	2.79015	-0.879194	0.000252442	0.0019214	lncRNA
AC243919.1	ENSG00000237550	113.367	152.475	0.425241	0.000252681	0.00192216	transcribed_processed_pseudogene
ZNF271P	ENSG00000257267	6.01331	4.76696	-0.338692	0.000253108	0.00192434	transcribed_unitary_pseudogene
ACAD8	ENSG00000151498	3.37835	4.22644	0.322466	0.000255588	0.00194213	protein_coding
PRDM5	ENSG00000138738	3.08751	2.28216	-0.436954	0.000255983	0.00194407	protein_coding
OSER1-DT	ENSG00000223891	0.72186	0.476018	-0.5968	0.000256219	0.00194479	lncRNA
DNAJB4	ENSG00000162616	11.1439	13.512	0.278182	0.000256545	0.00194619	protein_coding
DYNLT3	ENSG00000165169	13.6437	9.88514	-0.462387	0.000258559	0.00196039	protein_coding
NQO1	ENSG00000181019	48.4484	62.0228	0.35746	0.000259302	0.00196495	protein_coding
NEK1	ENSG00000137601	1.47942	1.0077	-0.541994	0.000260226	0.00197087	protein_coding
MED31	ENSG00000108590	4.76417	6.54928	0.463654	0.000260841	0.00197445	protein_coding
CSTB	ENSG00000160213	10.1432	12.4968	0.300855	0.000261098	0.00197456	protein_coding
RPL18A	ENSG00000105640	180.591	232.888	0.36735	0.000261141	0.00197456	protein_coding
AC234771.4	ENSG00000236491	4.50919	2.53277	-0.846632	0.000261414	0.00197554	unprocessed_pseudogene
ABCF1	ENSG00000204574	84.0689	96.7794	0.203247	0.000262903	0.0019857	protein_coding
RBM17	ENSG00000134453	14.1171	11.7988	-0.256873	0.000263127	0.00198632	protein_coding
SV2A	ENSG00000159164	17.3523	21.7856	0.325763	0.000264103	0.0019926	protein_coding
POLD3	ENSG00000077514	9.96374	11.9994	0.268371	0.000264714	0.00199611	protein_coding
KBTBD11	ENSG00000176595	0.668018	0.388043	-0.804173	0.000265179	0.00199853	protein_coding
GNPTG	ENSG00000090581	4.83352	6.4671	0.421265	0.000267215	0.00201278	protein_coding
RAD9A	ENSG00000172613	2.95995	4.21946	0.504457	0.000268115	0.00201846	protein_coding
SCAMP3	ENSG00000116521	22.267	26.6194	0.257891	0.000268444	0.00201983	protein_coding
PXN	ENSG00000089159	10.674	13.5529	0.34404	0.000268975	0.00202273	protein_coding
KANK4	ENSG00000132854	3.20819	4.21234	0.393334	0.000269699	0.00202707	protein_coding
DMP1	ENSG00000152592	0.877988	1.66812	0.900909	0.000269934	0.00202773	protein_coding
TMEM170B	ENSG00000205269	0.909788	0.589855	-0.618304	0.000270146	0.00202819	protein_coding
TCAIM	ENSG00000179152	2.22842	1.71526	-0.37552	0.000270288	0.00202819	protein_coding
GMPS	ENSG00000163655	23.06	26.8865	0.222325	0.000270862	0.00203139	protein_coding
E2F4	ENSG00000205250	34.677	41.2126	0.247793	0.000271125	0.00203226	protein_coding
HIC2	ENSG00000169635	6.8448	9.22543	0.432128	0.000271324	0.00203239	protein_coding
ERP44	ENSG00000023318	14.8798	17.3718	0.223812	0.000271436	0.00203239	protein_coding
TNFRSF12A	ENSG00000006327	15.843	23.0031	0.537482	0.000273117	0.00204387	protein_coding
RAB4A	ENSG00000168118	10.8931	7.88857	-0.454237	0.000275665	0.00206182	protein_coding
NARS1	ENSG00000134440	61.4083	71.0812	0.210853	0.000278033	0.00207841	protein_coding
XRCC1	ENSG00000073050	16.1258	13.0502	-0.301441	0.000278464	0.0020805	protein_coding
ADAMTS9	ENSG00000163638	4.5632	5.57161	0.29056	0.000279022	0.00208355	protein_coding
SOX13	ENSG00000143842	4.49122	5.80398	0.36523	0.000279991	0.00208965	protein_coding
NCDN	ENSG00000020129	6.98814	4.7439	-0.558526	0.000282256	0.00210484	protein_coding
BCAP31	ENSG00000185825	32.8481	39.5573	0.268962	0.000282331	0.00210484	protein_coding
PDZD8	ENSG00000165650	5.84321	4.89596	-0.257783	0.000283494	0.00211238	protein_coding
CDH24	ENSG00000139880	2.37572	3.50889	0.562031	0.000283935	0.00211417	protein_coding
SCP2	ENSG00000116171	7.9896	9.88526	0.303931	0.00028404	0.00211417	protein_coding
AAMP	ENSG00000127837	36.2282	42.8339	0.241501	0.000284378	0.00211554	protein_coding
RPL11	ENSG00000142676	443.84	525.247	0.243087	0.000284723	0.00211697	protein_coding
TICAM1	ENSG00000127666	0.971909	1.94891	0.994473	0.000286427	0.00212849	protein_coding
PACRGL	ENSG00000163138	0.828843	0.48084	-0.785587	0.000287802	0.00213554	protein_coding
ARHGAP25	ENSG00000163219	4.28337	3.09179	-0.464423	0.000287884	0.00213554	protein_coding
MORF4L1P1	ENSG00000218283	23.1274	17.4822	-0.402228	0.000287909	0.00213554	processed_pseudogene
RANBP1	ENSG00000099901	68.8865	79.0516	0.199226	0.000288125	0.00213554	protein_coding
HEXA	ENSG00000213614	3.61868	2.8486	-0.344226	0.000288149	0.00213554	protein_coding
ART3	ENSG00000156219	0.41367	0.101775	-1.92111	0.000288416	0.00213638	protein_coding
TSPAN31	ENSG00000135452	4.83591	3.66235	-0.394593	0.000290392	0.00214986	protein_coding
MDK	ENSG00000110492	446.664	519.733	0.218486	0.000290592	0.00215005	protein_coding
KAT2B	ENSG00000114166	3.29352	2.4538	-0.426756	0.000290786	0.00215005	protein_coding
CGAS	ENSG00000164430	6.74666	8.71467	0.369956	0.000290883	0.00215005	protein_coding
CDYL	ENSG00000153046	16.4025	13.6373	-0.264239	0.000291553	0.00215385	protein_coding
LSM5	ENSG00000106355	16.472	13.3326	-0.303607	0.000292427	0.00215915	protein_coding
PPFIBP1	ENSG00000110841	6.15824	5.11449	-0.264863	0.000294363	0.00217229	protein_coding
MICOS13	ENSG00000174917	16.8007	12.8468	-0.380975	0.000294904	0.00217511	protein_coding
TBPL1	ENSG00000028839	8.50705	6.97603	-0.286425	0.000295063	0.00217512	protein_coding
ZNF445	ENSG00000185219	3.02007	2.4029	-0.327806	0.000296988	0.00218815	protein_coding
SNAPC5	ENSG00000174446	5.51136	3.7612	-0.543327	0.00029789	0.00219363	protein_coding
CHMP3	ENSG00000115561	13.0652	10.837	-0.271045	0.000298536	0.00219699	protein_coding
ATP5MC1	ENSG00000159199	31.7308	23.9868	-0.40275	0.000298665	0.00219699	protein_coding
DUBR	ENSG00000243701	0.548383	0.363303	-0.579653	0.000299315	0.00220006	lncRNA
BRF2	ENSG00000104221	8.66223	10.8511	0.327778	0.000299513	0.00220006	protein_coding
EYA3	ENSG00000158161	7.88568	9.45963	0.26336	0.00029956	0.00220006	protein_coding
HIF1AN	ENSG00000166135	9.95	11.9836	0.268179	0.000301213	0.00221103	protein_coding
SLBP	ENSG00000163950	72.3026	84.1283	0.218645	0.000301491	0.00221162	protein_coding
TSEN34	ENSG00000170892	15.6645	18.6058	0.249533	0.000301986	0.00221162	protein_coding
C12orf57	ENSG00000111678	19.6829	26.3112	0.420794	0.000302067	0.00221162	protein_coding
SLC25A43	ENSG00000077713	20.0634	16.3612	-0.291459	0.000302187	0.00221162	protein_coding
ARHGAP9	ENSG00000123329	1.193	0.687133	-0.796454	0.000302231	0.00221162	protein_coding
PRPSAP1	ENSG00000161542	6.51912	5.27343	-0.307519	0.000302254	0.00221162	protein_coding
VPS72	ENSG00000163159	30.169	36.7817	0.283388	0.000302558	0.00221268	protein_coding
DR1	ENSG00000117505	9.6987	8.22908	-0.23555	0.000303815	0.0022207	protein_coding
SAMD4A	ENSG00000020577	4.31773	3.26157	-0.397165	0.00030433	0.00222328	protein_coding
MEGF9	ENSG00000106780	0.80779	0.473163	-0.751974	0.000304588	0.00222399	protein_coding
ICE2	ENSG00000128915	2.15057	1.70008	-0.339336	0.000304802	0.0022242	protein_coding
MEDAG	ENSG00000102802	26.9651	33.9858	0.332567	0.000305035	0.0022242	protein_coding
C4orf54	ENSG00000248713	10.425	8.9535	-0.22096	0.000305144	0.0022242	protein_coding
SH3KBP1	ENSG00000147010	10.6722	8.74276	-0.288633	0.00030526	0.0022242	protein_coding
BRMS1	ENSG00000174744	34.5058	40.6788	0.237952	0.000306444	0.00223165	protein_coding
DPF2	ENSG00000133884	6.67565	8.59983	0.36278	0.000306951	0.00223416	protein_coding
IRAK1BP1	ENSG00000146243	1.64631	1.18196	-0.473738	0.00030782	0.00223931	protein_coding
EBF1	ENSG00000164330	2.03715	1.48991	-0.459952	0.000308639	0.00224408	protein_coding
UBE2G1	ENSG00000132388	10.5286	12.8398	0.288214	0.000309123	0.00224642	protein_coding
SLC4A8	ENSG00000050438	0.163151	0.0718598	-1.25433	0.000309465	0.00224773	protein_coding
FLNC	ENSG00000128591	55.7435	40.1303	-0.474508	0.000311088	0.00225833	protein_coding
MRPL10	ENSG00000159111	18.5597	22.9962	0.310051	0.000311548	0.00226048	protein_coding
NUDCD2	ENSG00000170584	3.84359	2.85677	-0.42527	0.000312019	0.00226271	protein_coding
EPHA3	ENSG00000044524	0.418545	0.162978	-1.3901	0.00031297	0.00226842	protein_coding
HP1BP3	ENSG00000127483	28.7473	23.9662	-0.262239	0.000313289	0.00226954	protein_coding
CNOT11	ENSG00000158435	33.5013	28.4357	-0.235681	0.000313699	0.00227082	protein_coding
RPS19BP1	ENSG00000187051	15.1443	19.2998	0.354291	0.000313794	0.00227082	protein_coding
RPL7	ENSG00000147604	484.928	577.067	0.250856	0.000314398	0.00227383	protein_coding
GPR157	ENSG00000180758	1.4453	2.02038	0.483067	0.000314539	0.00227383	protein_coding
PGM2L1	ENSG00000165434	1.70254	2.33599	0.459273	0.000314977	0.00227474	protein_coding
KLF7	ENSG00000118263	1.55716	1.01133	-0.607589	0.000315143	0.00227474	protein_coding
LONRF1	ENSG00000154359	1.19403	1.69407	0.512723	0.000315158	0.00227474	protein_coding
INO80E	ENSG00000169592	7.78769	9.78405	0.332117	0.000315825	0.00227836	protein_coding
SCD	ENSG00000099194	252.68	213.2	-0.245477	0.000317132	0.00228659	protein_coding
RILPL2	ENSG00000150977	2.39512	3.2163	0.427709	0.000318756	0.0022971	protein_coding
AC144652.1	ENSG00000273117	0.714287	0.232733	-1.53477	0.000318987	0.00229757	lncRNA
PGBD5	ENSG00000177614	3.69025	4.63473	0.328639	0.000319308	0.00229829	protein_coding
SLC23A2	ENSG00000089057	5.56455	4.5019	-0.307134	0.000319554	0.00229829	protein_coding
SUN1	ENSG00000164828	22.4035	26.4857	0.241796	0.000319585	0.00229829	protein_coding
PALMD	ENSG00000099260	1.65516	1.01967	-0.698526	0.000320493	0.00230362	protein_coding
CLIC4	ENSG00000169504	67.8761	59.0851	-0.200535	0.000320766	0.00230438	protein_coding
RPRD1B	ENSG00000101413	29.655	34.4167	0.214224	0.000320981	0.00230473	protein_coding
ADGRL3	ENSG00000150471	1.55335	1.07405	-0.535497	0.000321345	0.00230614	protein_coding
PIGV	ENSG00000060642	1.87682	1.23081	-0.612141	0.000321735	0.00230774	protein_coding
IQCB1	ENSG00000173226	11.9307	14.9079	0.32525	0.000321968	0.00230822	protein_coding
HMG20A	ENSG00000140382	7.01861	5.48838	-0.356805	0.000323393	0.00231605	protein_coding
LZTR1	ENSG00000099949	1.53154	1.04019	-0.552218	0.000323396	0.00231605	protein_coding
PMF1	ENSG00000160783	11.6795	9.08337	-0.360265	0.000324072	0.00231867	protein_coding
RNF6	ENSG00000127870	22.3441	18.8341	-0.247814	0.000324097	0.00231867	protein_coding
HACE1	ENSG00000085382	1.2229	0.881251	-0.476932	0.000324503	0.00232038	protein_coding
SSR4	ENSG00000180879	14.1709	17.0759	0.272346	0.000324925	0.00232219	protein_coding
GRIK3	ENSG00000163873	0.522006	0.226089	-1.23499	0.000327313	0.0023371	protein_coding
SAR1A	ENSG00000079332	24.2805	21.044	-0.20645	0.000327511	0.0023371	protein_coding
C1orf35	ENSG00000143793	4.2477	5.6647	0.415595	0.000327518	0.0023371	protein_coding
TPP1	ENSG00000166340	4.17496	5.37014	0.361755	0.000327701	0.0023372	protein_coding
ZC3H10	ENSG00000135482	1.64384	1.11219	-0.553655	0.00032831	0.00234031	protein_coding
ANKRD17	ENSG00000132466	16.7969	19.294	0.199168	0.000328476	0.00234031	protein_coding
RPAP1	ENSG00000103932	10.0623	12.5448	0.316845	0.000329641	0.0023474	protein_coding
ERCC3	ENSG00000163161	11.8194	13.7614	0.219708	0.000330918	0.00235528	protein_coding
IDNK	ENSG00000148057	1.81639	0.957702	-0.899304	0.000331321	0.00235693	protein_coding
CENPJ	ENSG00000151849	11.0937	9.1405	-0.278707	0.00033252	0.00236425	protein_coding
PWWP3B	ENSG00000157502	4.25749	2.97958	-0.529525	0.000333063	0.00236689	protein_coding
CLTA	ENSG00000122705	83.7185	100.804	0.268724	0.000333297	0.00236733	protein_coding
TIFA	ENSG00000145365	1.48231	2.14364	0.525652	0.000334794	0.00237675	protein_coding
IST1	ENSG00000182149	31.3758	36.5848	0.222271	0.00033541	0.00237989	protein_coding
RABL6	ENSG00000196642	24.2051	16.9817	-0.510343	0.000336006	0.0023829	protein_coding
NGFR	ENSG00000064300	31.1513	19.9351	-0.647776	0.000336528	0.00238538	protein_coding
SGPL1	ENSG00000166224	9.01737	7.43827	-0.277882	0.000337081	0.00238807	protein_coding
CEP41	ENSG00000106477	6.00119	5.05584	-0.249548	0.000339157	0.00240155	protein_coding
PI4K2B	ENSG00000038210	9.27124	7.29593	-0.340774	0.00034155	0.00241726	protein_coding
BTAF1	ENSG00000095564	7.51469	9.03034	0.264769	0.000344669	0.00243808	protein_coding
NACC2	ENSG00000148411	4.77484	6.91986	0.536666	0.000347012	0.00245232	protein_coding
DDX55	ENSG00000111364	8.84889	10.7848	0.286825	0.000347036	0.00245232	protein_coding
CCHCR1	ENSG00000204536	5.7861	7.47928	0.369114	0.000347692	0.0024557	protein_coding
PSMD12	ENSG00000197170	17.376	20.4166	0.233498	0.00034804	0.00245681	protein_coding
BACH1	ENSG00000156273	4.65291	3.65561	-0.349744	0.000348205	0.00245681	protein_coding
PURG	ENSG00000172733	0.97705	0.47755	-1.0238	0.000350599	0.00247244	protein_coding
PIGM	ENSG00000143315	2.72642	2.08255	-0.388548	0.000351303	0.00247614	protein_coding
TSC22D3	ENSG00000157514	16.9367	14.2456	-0.249262	0.000351596	0.00247694	protein_coding
C5orf22	ENSG00000082213	10.3206	12.4563	0.269348	0.000351912	0.00247725	protein_coding
NEDD1	ENSG00000139350	12.6282	10.4079	-0.278928	0.000351999	0.00247725	protein_coding
PMP22	ENSG00000109099	5.33176	4.05852	-0.394102	0.00035252	0.00247966	protein_coding
P4HB	ENSG00000185624	79.3079	96.4892	0.283092	0.000354391	0.00249155	protein_coding
S100A6	ENSG00000197956	46.4063	61.9292	0.421504	0.000355412	0.00249746	protein_coding
SPTY2D1	ENSG00000179119	9.25563	11.0057	0.248982	0.000356293	0.00250238	protein_coding
CEP44	ENSG00000164118	1.78041	1.25287	-0.507155	0.000357195	0.00250744	protein_coding
C14orf132	ENSG00000227051	7.76203	9.42855	0.278209	0.000357478	0.00250815	protein_coding
WRNIP1	ENSG00000124535	19.1288	15.9814	-0.259206	0.000357999	0.00251054	protein_coding
ACBD3	ENSG00000182827	18.1549	15.2783	-0.24865	0.000358589	0.00251143	protein_coding
TOX4	ENSG00000092203	12.5929	14.9823	0.249006	0.000358626	0.00251143	protein_coding
CADM1	ENSG00000182985	0.438081	0.242887	-0.882228	0.000358844	0.00251143	protein_coding
ZNF875	ENSG00000181666	5.77522	4.58704	-0.327279	0.000358853	0.00251143	protein_coding
TMEM64	ENSG00000180694	6.95654	8.3305	0.262126	0.000361709	0.00253002	protein_coding
TUSC2	ENSG00000114383	8.26653	6.24759	-0.408368	0.000362033	0.00253002	protein_coding
NME1	ENSG00000239672	37.5943	44.7044	0.248751	0.000362059	0.00253002	protein_coding
RASSF4	ENSG00000107551	20.6749	17.7517	-0.221514	0.000362725	0.00253339	protein_coding
NAA25	ENSG00000111300	8.53755	10.0327	0.233597	0.00036409	0.00254164	protein_coding
PXMP4	ENSG00000101417	3.19847	2.23009	-0.522749	0.000364588	0.00254383	protein_coding
NUDT10	ENSG00000122824	3.75945	2.49102	-0.583421	0.00036491	0.00254479	protein_coding
CCNYL1	ENSG00000163249	5.70135	4.57488	-0.321692	0.000365548	0.00254796	protein_coding
SMURF1	ENSG00000198742	13.7526	11.692	-0.235163	0.000366814	0.00255549	protein_coding
CCDC12	ENSG00000160799	9.1166	10.8684	0.255203	0.000368345	0.00256487	protein_coding
CCDC3	ENSG00000151468	45.6682	53.2082	0.220782	0.000368958	0.00256784	protein_coding
MEAF6	ENSG00000163875	16.0967	19.1935	0.255859	0.000369213	0.00256784	protein_coding
LINC01138	ENSG00000274020	0.640762	0.357705	-0.80639	0.000369329	0.00256784	lncRNA
SRRM1	ENSG00000133226	14.9547	17.5832	0.233855	0.000370083	0.00257179	protein_coding
AC006449.7	ENSG00000277969	0.772871	1.472	0.913247	0.000370577	0.00257393	lncRNA
POLR2F	ENSG00000100142	10.648	12.6326	0.24766	0.0003714	0.00257835	protein_coding
KIAA0895	ENSG00000164542	1.20952	1.79933	0.566662	0.00037174	0.00257941	protein_coding
WDR55	ENSG00000120314	6.07929	7.24404	0.254469	0.00037962	0.00263277	protein_coding
CFAP298	ENSG00000159079	3.0834	4.08538	0.412795	0.000380005	0.00263336	protein_coding
FAM117B	ENSG00000138439	1.56763	2.16355	0.462648	0.000380087	0.00263336	protein_coding
OBI1	ENSG00000152193	17.893	21.6966	0.279813	0.000382618	0.00264829	protein_coding
AGO3	ENSG00000126070	1.31235	1.04035	-0.33763	0.000382625	0.00264829	protein_coding
PPME1	ENSG00000214517	7.07978	8.57448	0.274678	0.000383403	0.00265235	protein_coding
AC092279.2	ENSG00000268362	1.09171	0.780915	-0.478685	0.000384488	0.00265853	lncRNA
[truncated: 11,823 more rows]
